# Supplementary material for: Macrocyclic Peptidomimetic Plasmepsin X Inhibitors with Potent In Vitro and In Vivo Antimalarial Activity
Source: J Med Chem. 2023 Jul 28;66(15):10658–80. doi: 10.1021/acs.jmedchem.3c00812 (PMC10424242; doi:10.1021/acs.jmedchem.3c00812)
Supplement: Supplementary file 2 — jm3c00812_si_002.pdb [file jm3c00812_si_002.pdb]

HETATM    1  C1  RES     1     -45.028  33.686   8.104  1.00 18.77           C  
HETATM    2  N1  RES     1     -48.471  32.783   8.857  1.00 19.57           N  
HETATM    3  O1  RES     1     -42.002  34.833   7.954  1.00 16.58           O  
HETATM    4  C2  RES     1     -44.269  34.725   7.559  1.00 18.34           C  
HETATM    5  N2  RES     1     -42.615  33.799   5.952  1.00 19.01           N  
HETATM    6  O2  RES     1     -46.518  31.979   9.817  1.00 19.66           O  
HETATM    7  C3  RES     1     -44.796  36.015   7.454  1.00 18.56           C  
HETATM    8  C3A RES     1     -53.093  40.305  12.681  1.00 17.93           C  
HETATM    9  N3  RES     1     -51.389  33.296  11.081  1.00 20.03           N  
HETATM   10  O3  RES     1     -50.564  30.654  11.128  1.00 17.96           O  
HETATM   11  C4  RES     1     -46.104  36.254   7.871  1.00 18.36           C  
HETATM   12  O4  RES     1     -52.484  39.135  13.280  1.00 18.05           O  
HETATM   13  C5  RES     1     -46.877  35.224   8.408  1.00 18.59           C  
HETATM   14  O5  RES     1     -46.008  29.949   4.803  1.00 18.86           O  
HETATM   15  C6  RES     1     -46.339  33.932   8.530  1.00 18.42           C  
HETATM   16  C7  RES     1     -47.112  32.808   9.141  1.00 17.88           C  
HETATM   17  C8  RES     1     -42.860  34.463   7.163  1.00 18.16           C  
HETATM   18  C9  RES     1     -49.379  31.707   9.272  1.00 18.35           C  
HETATM   19  C10 RES     1     -41.251  33.319   5.685  1.00 17.99           C  
HETATM   20  C11 RES     1     -43.627  33.583   4.905  1.00 18.04           C  
HETATM   21  C12 RES     1     -40.942  32.001   6.400  1.00 17.67           C  
HETATM   22  C13 RES     1     -39.509  31.550   6.183  1.00 17.06           C  
HETATM   23  C14 RES     1     -44.044  32.124   4.742  1.00 18.33           C  
HETATM   24  C15 RES     1     -45.163  31.968   3.710  1.00 17.46           C  
HETATM   25  C16 RES     1     -45.582  30.509   3.543  1.00 17.03           C  
HETATM   26  C17 RES     1     -48.983  30.338   8.666  1.00 17.83           C  
HETATM   27  C18 RES     1     -49.552  31.619  10.810  1.00 18.14           C  
HETATM   28  C19 RES     1     -49.972  32.934  11.491  1.00 18.24           C  
HETATM   29  C20 RES     1     -52.186  34.338  11.870  1.00 18.33           C  
HETATM   30  C21 RES     1     -51.737  35.800  11.710  1.00 18.63           C  
HETATM   31  C22 RES     1     -53.625  34.227  11.331  1.00 18.79           C  
HETATM   32  C23 RES     1     -52.186  33.897  13.347  1.00 17.96           C  
HETATM   33  C24 RES     1     -50.833  36.212  10.714  1.00 18.65           C  
HETATM   34  C25 RES     1     -50.467  37.546  10.571  1.00 18.52           C  
HETATM   35  C26 RES     1     -51.005  38.518  11.406  1.00 18.86           C  
HETATM   36  C27 RES     1     -51.928  38.158  12.389  1.00 18.01           C  
HETATM   37  C28 RES     1     -52.278  36.811  12.532  1.00 17.95           C  
HETATM   38  C29 RES     1     -48.790  30.361   7.164  1.00 18.60           C  
HETATM   39  C30 RES     1     -49.869  30.592   6.302  1.00 17.92           C  
HETATM   40  C31 RES     1     -49.678  30.634   4.925  1.00 17.54           C  
HETATM   41  C32 RES     1     -48.410  30.460   4.385  1.00 17.66           C  
HETATM   42  C33 RES     1     -47.320  30.209   5.229  1.00 17.87           C  
HETATM   43  C34 RES     1     -47.521  30.152   6.607  1.00 18.54           C  
ATOM     44  N   ASN A 234     -37.318   3.303  15.406  1.00 94.47           N  
ATOM     45  CA  ASN A 234     -36.612   3.777  14.221  1.00104.84           C  
ATOM     46  C   ASN A 234     -36.743   5.284  14.032  1.00114.45           C  
ATOM     47  O   ASN A 234     -37.836   5.846  14.095  1.00104.09           O  
ATOM     48  CB  ASN A 234     -37.116   3.060  12.969  1.00110.86           C  
ATOM     49  CG  ASN A 234     -36.834   3.842  11.696  1.00133.32           C  
ATOM     50  ND2 ASN A 234     -35.555   4.051  11.397  1.00117.22           N  
ATOM     51  OD1 ASN A 234     -37.756   4.263  10.996  1.00120.59           O  
ATOM     52  N   ILE A 235     -35.609   5.926  13.781  1.00119.13           N  
ATOM     53  CA  ILE A 235     -35.522   7.370  13.626  1.00 93.60           C  
ATOM     54  C   ILE A 235     -34.879   7.670  12.280  1.00101.50           C  
ATOM     55  O   ILE A 235     -34.013   6.926  11.808  1.00119.29           O  
ATOM     56  CB  ILE A 235     -34.716   7.999  14.784  1.00 93.78           C  
ATOM     57  CG1 ILE A 235     -35.317   7.582  16.127  1.00 81.47           C  
ATOM     58  CG2 ILE A 235     -34.674   9.512  14.668  1.00103.21           C  
ATOM     59  CD1 ILE A 235     -34.555   8.102  17.322  1.00116.18           C  
ATOM     60  N   PHE A 236     -35.325   8.755  11.651  1.00108.08           N  
ATOM     61  CA  PHE A 236     -34.754   9.209  10.388  1.00110.28           C  
ATOM     62  C   PHE A 236     -34.787  10.731  10.360  1.00 99.65           C  
ATOM     63  O   PHE A 236     -35.455  11.371  11.175  1.00117.16           O  
ATOM     64  CB  PHE A 236     -35.496   8.614   9.185  1.00 97.91           C  
ATOM     65  CG  PHE A 236     -36.892   9.147   8.997  1.00105.24           C  
ATOM     66  CD1 PHE A 236     -37.957   8.613   9.707  1.00105.03           C  
ATOM     67  CD2 PHE A 236     -37.142  10.167   8.092  1.00 95.89           C  
ATOM     68  CE1 PHE A 236     -39.245   9.095   9.527  1.00 98.96           C  
ATOM     69  CE2 PHE A 236     -38.424  10.654   7.908  1.00 92.38           C  
ATOM     70  CZ  PHE A 236     -39.478  10.117   8.627  1.00 96.50           C  
ATOM     71  N   LEU A 237     -34.054  11.314   9.412  1.00 93.78           N  
ATOM     72  CA  LEU A 237     -33.954  12.766   9.337  1.00112.75           C  
ATOM     73  C   LEU A 237     -34.124  13.239   7.899  1.00 93.48           C  
ATOM     74  O   LEU A 237     -34.058  12.462   6.944  1.00 95.35           O  
ATOM     75  CB  LEU A 237     -32.629  13.274   9.926  1.00109.15           C  
ATOM     76  CG  LEU A 237     -31.279  12.757   9.426  1.00 95.61           C  
ATOM     77  CD1 LEU A 237     -30.854  13.422   8.123  1.00107.35           C  
ATOM     78  CD2 LEU A 237     -30.231  12.979  10.504  1.00 82.97           C  
ATOM     79  N   VAL A 238     -34.348  14.541   7.764  1.00 95.63           N  
ATOM     80  CA  VAL A 238     -34.608  15.192   6.484  1.00 79.07           C  
ATOM     81  C   VAL A 238     -33.783  16.472   6.435  1.00 84.41           C  
ATOM     82  O   VAL A 238     -34.168  17.476   7.051  1.00 91.77           O  
ATOM     83  CB  VAL A 238     -36.106  15.491   6.304  1.00 82.19           C  
ATOM     84  CG1 VAL A 238     -36.350  16.261   5.014  1.00 92.49           C  
ATOM     85  CG2 VAL A 238     -36.920  14.205   6.327  1.00 85.46           C  
ATOM     86  N   PRO A 239     -32.652  16.490   5.734  1.00 86.43           N  
ATOM     87  CA  PRO A 239     -31.829  17.704   5.702  1.00 84.19           C  
ATOM     88  C   PRO A 239     -32.539  18.843   4.988  1.00 89.16           C  
ATOM     89  O   PRO A 239     -33.392  18.635   4.122  1.00 85.25           O  
ATOM     90  CB  PRO A 239     -30.577  17.263   4.937  1.00 82.25           C  
ATOM     91  CG  PRO A 239     -31.044  16.125   4.096  1.00 80.30           C  
ATOM     92  CD  PRO A 239     -32.075  15.408   4.921  1.00 79.39           C  
ATOM     93  N   LEU A 240     -32.171  20.064   5.367  1.00 81.20           N  
ATOM     94  CA  LEU A 240     -32.819  21.273   4.878  1.00 77.45           C  
ATOM     95  C   LEU A 240     -31.785  22.177   4.226  1.00 80.87           C  
ATOM     96  O   LEU A 240     -30.703  22.394   4.783  1.00 93.78           O  
ATOM     97  CB  LEU A 240     -33.528  22.017   6.017  1.00 74.89           C  
ATOM     98  CG  LEU A 240     -34.567  21.226   6.817  1.00 85.15           C  
ATOM     99  CD1 LEU A 240     -34.949  21.962   8.091  1.00 73.02           C  
ATOM    100  CD2 LEU A 240     -35.802  20.940   5.972  1.00 81.38           C  
ATOM    101  N   LYS A 241     -32.123  22.707   3.054  1.00 84.41           N  
ATOM    102  CA  LYS A 241     -31.271  23.647   2.339  1.00 82.67           C  
ATOM    103  C   LYS A 241     -31.738  25.063   2.645  1.00 84.05           C  
ATOM    104  O   LYS A 241     -32.883  25.422   2.346  1.00 87.46           O  
ATOM    105  CB  LYS A 241     -31.298  23.388   0.831  1.00 93.85           C  
ATOM    106  CG  LYS A 241     -30.577  22.117   0.385  1.00120.64           C  
ATOM    107  CD  LYS A 241     -31.461  20.881   0.508  1.00106.61           C  
ATOM    108  CE  LYS A 241     -30.690  19.612   0.186  1.00109.68           C  
ATOM    109  NZ  LYS A 241     -31.561  18.408   0.270  1.00 99.56           N1+
ATOM    110  N   HIS A 242     -30.860  25.856   3.253  1.00 20.00           N  
ATOM    111  CA  HIS A 242     -31.141  27.270   3.458  1.00 20.00           C  
ATOM    112  C   HIS A 242     -30.987  28.006   2.132  1.00 20.00           C  
ATOM    113  O   HIS A 242     -29.902  28.018   1.542  1.00 20.00           O  
ATOM    114  CB  HIS A 242     -30.204  27.846   4.517  1.00 20.00           C  
ATOM    115  CG  HIS A 242     -30.478  29.278   4.859  1.00 20.00           C  
ATOM    116  CD2 HIS A 242     -29.670  30.365   4.860  1.00 20.00           C  
ATOM    117  ND1 HIS A 242     -31.717  29.722   5.270  1.00 20.00           N  
ATOM    118  CE1 HIS A 242     -31.661  31.020   5.509  1.00 20.00           C  
ATOM    119  NE2 HIS A 242     -30.430  31.435   5.265  1.00 20.00           N  
ATOM    120  N   LEU A 243     -32.073  28.606   1.655  1.00 82.64           N  
ATOM    121  CA  LEU A 243     -32.078  29.245   0.350  1.00 84.03           C  
ATOM    122  C   LEU A 243     -31.672  30.713   0.472  1.00 81.20           C  
ATOM    123  O   LEU A 243     -31.411  31.226   1.561  1.00 85.11           O  
ATOM    124  CB  LEU A 243     -33.450  29.096  -0.304  1.00 76.66           C  
ATOM    125  CG  LEU A 243     -33.612  27.935  -1.288  1.00 82.28           C  
ATOM    126  CD1 LEU A 243     -32.850  26.700  -0.828  1.00 87.86           C  
ATOM    127  CD2 LEU A 243     -35.086  27.608  -1.476  1.00 82.80           C  
ATOM    128  N   ARG A 244     -31.602  31.399  -0.672  1.00102.28           N  
ATOM    129  CA  ARG A 244     -31.235  32.811  -0.663  1.00 91.71           C  
ATOM    130  C   ARG A 244     -32.310  33.643   0.028  1.00 94.39           C  
ATOM    131  O   ARG A 244     -32.001  34.584   0.769  1.00 84.06           O  
ATOM    132  CB  ARG A 244     -30.998  33.295  -2.094  1.00118.10           C  
ATOM    133  CG  ARG A 244     -29.903  34.343  -2.226  1.00133.97           C  
ATOM    134  CD  ARG A 244     -28.954  34.020  -3.375  1.00142.65           C  
ATOM    135  NE  ARG A 244     -28.176  32.812  -3.122  1.00156.79           N  
ATOM    136  CZ  ARG A 244     -27.004  32.793  -2.501  1.00161.77           C  
ATOM    137  NH1 ARG A 244     -26.442  33.902  -2.049  1.00166.72           N1+
ATOM    138  NH2 ARG A 244     -26.379  31.630  -2.329  1.00151.14           N  
ATOM    139  N   ASP A 245     -33.579  33.310  -0.200  1.00 92.62           N  
ATOM    140  CA  ASP A 245     -34.653  33.817   0.639  1.00 84.69           C  
ATOM    141  C   ASP A 245     -34.598  33.135   2.009  1.00101.90           C  
ATOM    142  O   ASP A 245     -33.735  32.301   2.288  1.00103.12           O  
ATOM    143  CB  ASP A 245     -36.006  33.608  -0.039  1.00 95.61           C  
ATOM    144  CG  ASP A 245     -36.085  32.295  -0.798  1.00 91.39           C  
ATOM    145  OD1 ASP A 245     -36.028  32.312  -2.045  1.00 91.90           O  
ATOM    146  OD2 ASP A 245     -36.178  31.240  -0.142  1.00 89.24           O1-
ATOM    147  N   SER A 246     -35.539  33.484   2.882  1.00 87.12           N  
ATOM    148  CA  SER A 246     -35.452  33.064   4.278  1.00 87.37           C  
ATOM    149  C   SER A 246     -35.718  31.571   4.436  1.00 91.32           C  
ATOM    150  O   SER A 246     -35.617  31.024   5.540  1.00 99.80           O  
ATOM    151  CB  SER A 246     -36.443  33.857   5.130  1.00 98.31           C  
ATOM    152  OG  SER A 246     -36.681  35.145   4.592  1.00121.55           O  
ATOM    153  N   GLN A 247     -36.052  30.911   3.330  1.00 89.03           N  
ATOM    154  CA  GLN A 247     -36.611  29.569   3.376  1.00 80.93           C  
ATOM    155  C   GLN A 247     -35.585  28.537   3.818  1.00 81.31           C  
ATOM    156  O   GLN A 247     -34.393  28.634   3.519  1.00 85.09           O  
ATOM    157  CB  GLN A 247     -37.164  29.170   2.011  1.00 83.22           C  
ATOM    158  CG  GLN A 247     -38.504  29.778   1.671  1.00 78.99           C  
ATOM    159  CD  GLN A 247     -39.049  29.248   0.367  1.00 76.19           C  
ATOM    160  NE2 GLN A 247     -38.523  29.755  -0.742  1.00 81.64           N  
ATOM    161  OE1 GLN A 247     -39.927  28.385   0.353  1.00 91.88           O  
ATOM    162  N   PHE A 248     -36.073  27.544   4.552  1.00 86.16           N  
ATOM    163  CA  PHE A 248     -35.354  26.302   4.818  1.00 78.98           C  
ATOM    164  C   PHE A 248     -36.212  25.200   4.209  1.00 83.95           C  
ATOM    165  O   PHE A 248     -37.255  24.843   4.768  1.00 81.53           O  
ATOM    166  CB  PHE A 248     -35.140  26.073   6.310  1.00 78.73           C  
ATOM    167  CG  PHE A 248     -34.224  27.065   6.958  1.00 74.65           C  
ATOM    168  CD1 PHE A 248     -34.712  28.271   7.436  1.00 84.84           C  
ATOM    169  CD2 PHE A 248     -32.876  26.787   7.105  1.00 85.74           C  
ATOM    170  CE1 PHE A 248     -33.869  29.186   8.044  1.00 85.11           C  
ATOM    171  CE2 PHE A 248     -32.027  27.695   7.712  1.00 88.36           C  
ATOM    172  CZ  PHE A 248     -32.525  28.897   8.183  1.00 88.08           C  
ATOM    173  N   VAL A 249     -35.797  24.679   3.060  1.00 77.80           N  
ATOM    174  CA  VAL A 249     -36.611  23.731   2.311  1.00 80.42           C  
ATOM    175  C   VAL A 249     -35.974  22.353   2.378  1.00 74.25           C  
ATOM    176  O   VAL A 249     -34.751  22.211   2.482  1.00 84.12           O  
ATOM    177  CB  VAL A 249     -36.810  24.172   0.845  1.00 71.47           C  
ATOM    178  CG1 VAL A 249     -37.460  25.546   0.796  1.00 88.79           C  
ATOM    179  CG2 VAL A 249     -35.483  24.178   0.098  1.00 68.94           C  
ATOM    180  N   GLY A 250     -36.824  21.327   2.320  1.00 70.45           N  
ATOM    181  CA  GLY A 250     -36.363  19.958   2.309  1.00 75.90           C  
ATOM    182  C   GLY A 250     -37.014  19.190   1.176  1.00 78.56           C  
ATOM    183  O   GLY A 250     -38.024  19.606   0.612  1.00 84.40           O  
ATOM    184  N   GLU A 251     -36.415  18.048   0.852  1.00 83.20           N  
ATOM    185  CA  GLU A 251     -36.861  17.265  -0.292  1.00 74.03           C  
ATOM    186  C   GLU A 251     -38.128  16.488   0.048  1.00 79.33           C  
ATOM    187  O   GLU A 251     -38.193  15.806   1.076  1.00 91.24           O  
ATOM    188  CB  GLU A 251     -35.759  16.307  -0.742  1.00 87.10           C  
ATOM    189  CG  GLU A 251     -36.021  15.679  -2.099  1.00 96.52           C  
ATOM    190  CD  GLU A 251     -35.037  14.579  -2.435  1.00107.70           C  
ATOM    191  OE1 GLU A 251     -34.558  13.901  -1.502  1.00128.99           O  
ATOM    192  OE2 GLU A 251     -34.742  14.394  -3.635  1.00120.84           O1-
ATOM    193  N   LEU A 252     -39.130  16.587  -0.824  1.00 72.96           N  
ATOM    194  CA  LEU A 252     -40.392  15.878  -0.657  1.00 78.72           C  
ATOM    195  C   LEU A 252     -40.832  15.320  -2.002  1.00 80.41           C  
ATOM    196  O   LEU A 252     -40.851  16.044  -3.001  1.00 81.28           O  
ATOM    197  CB  LEU A 252     -41.478  16.799  -0.090  1.00 90.19           C  
ATOM    198  CG  LEU A 252     -42.860  16.173   0.102  1.00 80.31           C  
ATOM    199  CD1 LEU A 252     -42.811  15.101   1.180  1.00 70.46           C  
ATOM    200  CD2 LEU A 252     -43.890  17.241   0.440  1.00 74.91           C  
ATOM    201  N   LEU A 253     -41.188  14.040  -2.023  1.00 82.19           N  
ATOM    202  CA  LEU A 253     -41.588  13.349  -3.241  1.00 83.22           C  
ATOM    203  C   LEU A 253     -43.089  13.102  -3.223  1.00 87.35           C  
ATOM    204  O   LEU A 253     -43.648  12.683  -2.203  1.00 87.36           O  
ATOM    205  CB  LEU A 253     -40.838  12.022  -3.391  1.00 90.00           C  
ATOM    206  CG  LEU A 253     -39.485  12.025  -4.110  1.00 87.56           C  
ATOM    207  CD1 LEU A 253     -38.570  13.134  -3.620  1.00 89.14           C  
ATOM    208  CD2 LEU A 253     -38.815  10.682  -3.925  1.00 82.27           C  
ATOM    209  N   VAL A 254     -43.741  13.364  -4.355  1.00 83.52           N  
ATOM    210  CA  VAL A 254     -45.193  13.300  -4.466  1.00 80.98           C  
ATOM    211  C   VAL A 254     -45.560  12.492  -5.703  1.00 81.90           C  
ATOM    212  O   VAL A 254     -44.983  12.694  -6.778  1.00 90.37           O  
ATOM    213  CB  VAL A 254     -45.822  14.705  -4.547  1.00 75.86           C  
ATOM    214  CG1 VAL A 254     -47.336  14.613  -4.499  1.00 79.55           C  
ATOM    215  CG2 VAL A 254     -45.303  15.595  -3.431  1.00 91.51           C  
ATOM    216  N   GLY A 255     -46.519  11.579  -5.549  1.00 82.51           N  
ATOM    217  CA  GLY A 255     -47.126  10.919  -6.687  1.00 92.50           C  
ATOM    218  C   GLY A 255     -46.356   9.718  -7.203  1.00 90.00           C  
ATOM    219  O   GLY A 255     -45.280   9.352  -6.726  1.00 83.55           O  
ATOM    220  N   THR A 256     -46.946   9.095  -8.223  1.00 97.23           N  
ATOM    221  CA  THR A 256     -46.413   7.900  -8.864  1.00 87.66           C  
ATOM    222  C   THR A 256     -46.565   8.029 -10.375  1.00 80.07           C  
ATOM    223  O   THR A 256     -47.697   8.059 -10.876  1.00 95.95           O  
ATOM    224  CB  THR A 256     -47.138   6.649  -8.363  1.00 90.12           C  
ATOM    225  CG2 THR A 256     -46.449   5.392  -8.872  1.00 77.30           C  
ATOM    226  OG1 THR A 256     -47.147   6.638  -6.929  1.00103.33           O  
ATOM    227  N   PRO A 257     -45.464   8.125 -11.142  1.00 80.11           N  
ATOM    228  CA  PRO A 257     -44.060   8.175 -10.714  1.00 85.40           C  
ATOM    229  C   PRO A 257     -43.746   9.461  -9.950  1.00 87.04           C  
ATOM    230  O   PRO A 257     -44.398  10.476 -10.185  1.00 97.39           O  
ATOM    231  CB  PRO A 257     -43.289   8.110 -12.036  1.00 80.04           C  
ATOM    232  CG  PRO A 257     -44.223   8.666 -13.040  1.00 73.15           C  
ATOM    233  CD  PRO A 257     -45.589   8.220 -12.606  1.00 97.03           C  
ATOM    234  N   PRO A 258     -42.767   9.414  -9.050  1.00 90.51           N  
ATOM    235  CA  PRO A 258     -42.624  10.495  -8.068  1.00 91.22           C  
ATOM    236  C   PRO A 258     -42.098  11.780  -8.689  1.00 83.68           C  
ATOM    237  O   PRO A 258     -41.217  11.765  -9.551  1.00 78.50           O  
ATOM    238  CB  PRO A 258     -41.632   9.918  -7.054  1.00 91.48           C  
ATOM    239  CG  PRO A 258     -40.808   8.969  -7.858  1.00 88.91           C  
ATOM    240  CD  PRO A 258     -41.739   8.372  -8.881  1.00 80.63           C  
ATOM    241  N   GLN A 259     -42.656  12.898  -8.235  1.00 88.51           N  
ATOM    242  CA  GLN A 259     -42.183  14.227  -8.587  1.00 78.75           C  
ATOM    243  C   GLN A 259     -41.603  14.900  -7.350  1.00 76.52           C  
ATOM    244  O   GLN A 259     -42.084  14.697  -6.231  1.00 81.81           O  
ATOM    245  CB  GLN A 259     -43.314  15.075  -9.168  1.00 74.39           C  
ATOM    246  CG  GLN A 259     -44.072  14.392 -10.290  1.00 79.92           C  
ATOM    247  CD  GLN A 259     -45.141  15.282 -10.891  1.00 82.68           C  
ATOM    248  NE2 GLN A 259     -46.343  14.740 -11.042  1.00 81.08           N  
ATOM    249  OE1 GLN A 259     -44.892  16.445 -11.209  1.00 83.52           O  
ATOM    250  N   THR A 260     -40.563  15.701  -7.556  1.00 70.98           N  
ATOM    251  CA  THR A 260     -39.787  16.265  -6.459  1.00 79.93           C  
ATOM    252  C   THR A 260     -40.160  17.724  -6.228  1.00 79.55           C  
ATOM    253  O   THR A 260     -40.145  18.531  -7.162  1.00 91.18           O  
ATOM    254  CB  THR A 260     -38.290  16.151  -6.744  1.00 70.74           C  
ATOM    255  CG2 THR A 260     -37.489  16.566  -5.524  1.00 90.49           C  
ATOM    256  OG1 THR A 260     -37.974  14.795  -7.076  1.00 95.80           O  
ATOM    257  N   VAL A 261     -40.490  18.055  -4.980  1.00 85.04           N  
ATOM    258  CA  VAL A 261     -40.731  19.430  -4.567  1.00 80.61           C  
ATOM    259  C   VAL A 261     -39.951  19.690  -3.287  1.00 82.69           C  
ATOM    260  O   VAL A 261     -39.607  18.770  -2.542  1.00 82.27           O  
ATOM    261  CB  VAL A 261     -42.229  19.734  -4.359  1.00 80.64           C  
ATOM    262  CG1 VAL A 261     -42.865  20.153  -5.673  1.00102.46           C  
ATOM    263  CG2 VAL A 261     -42.935  18.520  -3.794  1.00 78.83           C  
ATOM    264  N   TYR A 262     -39.671  20.971  -3.039  1.00 92.75           N  
ATOM    265  CA  TYR A 262     -38.854  21.404  -1.907  1.00 77.73           C  
ATOM    266  C   TYR A 262     -39.657  22.382  -1.058  1.00 67.74           C  
ATOM    267  O   TYR A 262     -39.434  23.602  -1.111  1.00 78.96           O  
ATOM    268  CB  TYR A 262     -37.539  22.011  -2.387  1.00 73.73           C  
ATOM    269  CG  TYR A 262     -36.663  20.984  -3.057  1.00 87.85           C  
ATOM    270  CD1 TYR A 262     -35.777  20.215  -2.317  1.00 80.93           C  
ATOM    271  CD2 TYR A 262     -36.750  20.753  -4.423  1.00 95.18           C  
ATOM    272  CE1 TYR A 262     -34.985  19.261  -2.920  1.00 91.33           C  
ATOM    273  CE2 TYR A 262     -35.962  19.799  -5.035  1.00 87.78           C  
ATOM    274  CZ  TYR A 262     -35.082  19.057  -4.278  1.00 80.98           C  
ATOM    275  OH  TYR A 262     -34.291  18.107  -4.878  1.00107.14           O  
ATOM    276  N   PRO A 263     -40.590  21.883  -0.257  1.00 78.71           N  
ATOM    277  CA  PRO A 263     -41.400  22.763   0.588  1.00 61.64           C  
ATOM    278  C   PRO A 263     -40.644  23.170   1.844  1.00 74.24           C  
ATOM    279  O   PRO A 263     -39.595  22.622   2.184  1.00 75.70           O  
ATOM    280  CB  PRO A 263     -42.601  21.885   0.937  1.00 76.03           C  
ATOM    281  CG  PRO A 263     -42.016  20.501   0.992  1.00 69.92           C  
ATOM    282  CD  PRO A 263     -40.960  20.466  -0.090  1.00 77.52           C  
ATOM    283  N   ILE A 264     -41.205  24.150   2.538  1.00 69.29           N  
ATOM    284  CA  ILE A 264     -40.768  24.456   3.888  1.00 68.88           C  
ATOM    285  C   ILE A 264     -41.574  23.593   4.848  1.00 73.02           C  
ATOM    286  O   ILE A 264     -42.613  23.032   4.492  1.00 73.25           O  
ATOM    287  CB  ILE A 264     -40.916  25.952   4.224  1.00 64.53           C  
ATOM    288  CG1 ILE A 264     -42.394  26.326   4.338  1.00 65.51           C  
ATOM    289  CG2 ILE A 264     -40.209  26.802   3.182  1.00 70.15           C  
ATOM    290  CD1 ILE A 264     -42.631  27.701   4.915  1.00 69.88           C  
ATOM    291  N   PHE A 265     -41.087  23.474   6.079  1.00 71.95           N  
ATOM    292  CA  PHE A 265     -41.749  22.686   7.111  1.00 72.53           C  
ATOM    293  C   PHE A 265     -42.218  23.630   8.208  1.00 69.69           C  
ATOM    294  O   PHE A 265     -41.398  24.273   8.872  1.00 88.45           O  
ATOM    295  CB  PHE A 265     -40.816  21.604   7.652  1.00 75.10           C  
ATOM    296  CG  PHE A 265     -40.490  20.545   6.638  1.00 79.54           C  
ATOM    297  CD1 PHE A 265     -41.266  19.397   6.540  1.00 72.82           C  
ATOM    298  CD2 PHE A 265     -39.434  20.714   5.756  1.00 82.13           C  
ATOM    299  CE1 PHE A 265     -40.981  18.424   5.589  1.00 83.36           C  
ATOM    300  CE2 PHE A 265     -39.141  19.747   4.801  1.00 79.52           C  
ATOM    301  CZ  PHE A 265     -39.916  18.600   4.718  1.00 82.18           C  
ATOM    302  N   ASP A 266     -43.533  23.704   8.395  1.00 66.73           N  
ATOM    303  CA  ASP A 266     -44.174  24.779   9.141  1.00 68.60           C  
ATOM    304  C   ASP A 266     -44.890  24.214  10.361  1.00 77.58           C  
ATOM    305  O   ASP A 266     -45.873  23.478  10.223  1.00 81.55           O  
ATOM    306  CB  ASP A 266     -45.158  25.525   8.237  1.00 72.65           C  
ATOM    307  CG  ASP A 266     -45.759  26.739   8.899  1.00 70.33           C  
ATOM    308  OD1 ASP A 266     -45.215  27.184   9.929  1.00 81.18           O  
ATOM    309  OD2 ASP A 266     -46.780  27.247   8.388  1.00 85.03           O1-
ATOM    310  N   THR A 267     -44.408  24.570  11.551  1.00 66.85           N  
ATOM    311  CA  THR A 267     -45.112  24.247  12.786  1.00 68.00           C  
ATOM    312  C   THR A 267     -46.254  25.213  13.087  1.00 84.39           C  
ATOM    313  O   THR A 267     -46.907  25.064  14.126  1.00 84.60           O  
ATOM    314  CB  THR A 267     -44.134  24.229  13.966  1.00 67.53           C  
ATOM    315  CG2 THR A 267     -43.119  23.105  13.803  1.00 71.27           C  
ATOM    316  OG1 THR A 267     -43.442  25.483  14.041  1.00 72.78           O  
ATOM    317  N   GLY A 268     -46.504  26.191  12.217  1.00 71.66           N  
ATOM    318  CA  GLY A 268     -47.585  27.143  12.367  1.00 64.27           C  
ATOM    319  C   GLY A 268     -48.774  26.919  11.457  1.00 79.14           C  
ATOM    320  O   GLY A 268     -49.656  27.784  11.388  1.00 81.53           O  
ATOM    321  N   SER A 269     -48.817  25.799  10.739  1.00 83.81           N  
ATOM    322  CA  SER A 269     -49.990  25.393   9.980  1.00 70.17           C  
ATOM    323  C   SER A 269     -50.004  23.872   9.938  1.00 74.44           C  
ATOM    324  O   SER A 269     -49.043  23.216  10.343  1.00 73.02           O  
ATOM    325  CB  SER A 269     -49.993  26.002   8.574  1.00 67.08           C  
ATOM    326  OG  SER A 269     -48.753  25.789   7.927  1.00 81.10           O  
ATOM    327  N   THR A 270     -51.112  23.311   9.461  1.00 69.03           N  
ATOM    328  CA  THR A 270     -51.274  21.863   9.418  1.00 71.63           C  
ATOM    329  C   THR A 270     -51.529  21.319   8.023  1.00 65.13           C  
ATOM    330  O   THR A 270     -51.131  20.186   7.736  1.00 91.61           O  
ATOM    331  CB  THR A 270     -52.424  21.423  10.343  1.00 75.61           C  
ATOM    332  CG2 THR A 270     -52.451  19.912  10.491  1.00 60.44           C  
ATOM    333  OG1 THR A 270     -52.241  22.005  11.637  1.00 69.29           O  
ATOM    334  N   ASN A 271     -52.170  22.090   7.150  1.00 79.06           N  
ATOM    335  CA  ASN A 271     -52.373  21.659   5.778  1.00 67.80           C  
ATOM    336  C   ASN A 271     -51.039  21.378   5.097  1.00 70.81           C  
ATOM    337  O   ASN A 271     -49.980  21.859   5.509  1.00 66.01           O  
ATOM    338  CB  ASN A 271     -53.126  22.722   4.981  1.00 54.71           C  
ATOM    339  CG  ASN A 271     -54.478  23.047   5.574  1.00 84.08           C  
ATOM    340  ND2 ASN A 271     -54.882  24.311   5.472  1.00 80.37           N  
ATOM    341  OD1 ASN A 271     -55.154  22.174   6.118  1.00 82.88           O  
ATOM    342  N   VAL A 272     -51.102  20.573   4.045  1.00 71.63           N  
ATOM    343  CA  VAL A 272     -49.995  20.402   3.117  1.00 74.65           C  
ATOM    344  C   VAL A 272     -50.362  21.134   1.837  1.00 69.03           C  
ATOM    345  O   VAL A 272     -51.409  20.859   1.236  1.00 70.18           O  
ATOM    346  CB  VAL A 272     -49.702  18.922   2.843  1.00 74.56           C  
ATOM    347  CG1 VAL A 272     -48.686  18.786   1.720  1.00 68.77           C  
ATOM    348  CG2 VAL A 272     -49.193  18.263   4.101  1.00 66.50           C  
ATOM    349  N   TRP A 273     -49.518  22.079   1.436  1.00 68.43           N  
ATOM    350  CA  TRP A 273     -49.671  22.790   0.175  1.00 66.42           C  
ATOM    351  C   TRP A 273     -48.551  22.395  -0.772  1.00 69.48           C  
ATOM    352  O   TRP A 273     -47.391  22.284  -0.365  1.00 68.95           O  
ATOM    353  CB  TRP A 273     -49.644  24.303   0.376  1.00 75.76           C  
ATOM    354  CG  TRP A 273     -50.890  24.875   0.940  1.00 63.89           C  
ATOM    355  CD1 TRP A 273     -51.107  25.237   2.228  1.00 62.16           C  
ATOM    356  CD2 TRP A 273     -52.096  25.174   0.228  1.00 85.33           C  
ATOM    357  CE2 TRP A 273     -53.005  25.712   1.158  1.00 70.75           C  
ATOM    358  CE3 TRP A 273     -52.495  25.034  -1.106  1.00 72.64           C  
ATOM    359  NE1 TRP A 273     -52.377  25.739   2.373  1.00 66.61           N  
ATOM    360  CZ2 TRP A 273     -54.290  26.115   0.800  1.00 80.87           C  
ATOM    361  CZ3 TRP A 273     -53.770  25.434  -1.461  1.00 75.69           C  
ATOM    362  CH2 TRP A 273     -54.652  25.971  -0.512  1.00 79.70           C  
ATOM    363  N   VAL A 274     -48.907  22.183  -2.036  1.00 74.17           N  
ATOM    364  CA  VAL A 274     -47.952  21.893  -3.096  1.00 61.60           C  
ATOM    365  C   VAL A 274     -48.253  22.822  -4.263  1.00 75.35           C  
ATOM    366  O   VAL A 274     -49.414  22.963  -4.664  1.00 82.65           O  
ATOM    367  CB  VAL A 274     -48.023  20.419  -3.539  1.00 68.37           C  
ATOM    368  CG1 VAL A 274     -47.063  20.166  -4.684  1.00 80.20           C  
ATOM    369  CG2 VAL A 274     -47.716  19.495  -2.370  1.00 76.77           C  
ATOM    370  N   VAL A 275     -47.216  23.471  -4.793  1.00 72.68           N  
ATOM    371  CA  VAL A 275     -47.389  24.316  -5.969  1.00 78.04           C  
ATOM    372  C   VAL A 275     -47.554  23.432  -7.198  1.00 67.74           C  
ATOM    373  O   VAL A 275     -46.751  22.521  -7.438  1.00 80.83           O  
ATOM    374  CB  VAL A 275     -46.202  25.276  -6.126  1.00 76.05           C  
ATOM    375  CG1 VAL A 275     -46.349  26.097  -7.397  1.00 65.49           C  
ATOM    376  CG2 VAL A 275     -46.099  26.182  -4.915  1.00 61.62           C  
ATOM    377  N   THR A 276     -48.596  23.695  -7.983  1.00 76.21           N  
ATOM    378  CA  THR A 276     -48.968  22.838  -9.098  1.00 75.58           C  
ATOM    379  C   THR A 276     -48.906  23.595 -10.418  1.00 72.88           C  
ATOM    380  O   THR A 276     -48.724  24.813 -10.465  1.00 81.19           O  
ATOM    381  CB  THR A 276     -50.377  22.264  -8.914  1.00 80.66           C  
ATOM    382  CG2 THR A 276     -50.535  21.682  -7.521  1.00 74.68           C  
ATOM    383  OG1 THR A 276     -51.343  23.304  -9.110  1.00 77.10           O  
ATOM    384  N   THR A 277     -49.077  22.838 -11.503  1.00 83.04           N  
ATOM    385  CA  THR A 277     -49.129  23.406 -12.844  1.00 78.05           C  
ATOM    386  C   THR A 277     -50.438  24.124 -13.124  1.00 73.93           C  
ATOM    387  O   THR A 277     -50.519  24.863 -14.112  1.00 84.77           O  
ATOM    388  CB  THR A 277     -48.922  22.312 -13.888  1.00 73.14           C  
ATOM    389  CG2 THR A 277     -47.523  21.738 -13.781  1.00 69.79           C  
ATOM    390  OG1 THR A 277     -49.881  21.268 -13.677  1.00 76.05           O  
ATOM    391  N   ALA A 278     -51.464  23.916 -12.297  1.00 72.82           N  
ATOM    392  CA  ALA A 278     -52.698  24.676 -12.445  1.00 76.92           C  
ATOM    393  C   ALA A 278     -52.506  26.139 -12.078  1.00 77.56           C  
ATOM    394  O   ALA A 278     -53.356  26.969 -12.413  1.00 86.84           O  
ATOM    395  CB  ALA A 278     -53.806  24.059 -11.594  1.00 75.57           C  
ATOM    396  N   CYS A 279     -51.415  26.468 -11.393  1.00 73.08           N  
ATOM    397  CA  CYS A 279     -51.047  27.853 -11.133  1.00 84.56           C  
ATOM    398  C   CYS A 279     -50.135  28.317 -12.261  1.00 80.42           C  
ATOM    399  O   CYS A 279     -48.972  27.912 -12.334  1.00 75.36           O  
ATOM    400  CB  CYS A 279     -50.353  27.997  -9.783  1.00 80.75           C  
ATOM    401  SG  CYS A 279     -49.896  29.706  -9.423  1.00 85.39           S  
ATOM    402  N   GLU A 280     -50.664  29.162 -13.139  1.00 84.58           N  
ATOM    403  CA  GLU A 280     -49.920  29.671 -14.281  1.00 83.27           C  
ATOM    404  C   GLU A 280     -49.363  31.065 -14.034  1.00 79.00           C  
ATOM    405  O   GLU A 280     -48.946  31.734 -14.983  1.00 91.20           O  
ATOM    406  CB  GLU A 280     -50.812  29.660 -15.523  1.00 76.97           C  
ATOM    407  CG  GLU A 280     -51.389  28.283 -15.827  1.00 90.58           C  
ATOM    408  CD  GLU A 280     -52.552  28.327 -16.795  1.00101.24           C  
ATOM    409  OE1 GLU A 280     -52.887  29.429 -17.279  1.00 97.15           O  
ATOM    410  OE2 GLU A 280     -53.135  27.255 -17.066  1.00114.67           O1-
ATOM    411  N   GLU A 281     -49.345  31.512 -12.783  1.00 75.77           N  
ATOM    412  CA  GLU A 281     -48.832  32.828 -12.439  1.00 81.32           C  
ATOM    413  C   GLU A 281     -47.308  32.836 -12.469  1.00 76.39           C  
ATOM    414  O   GLU A 281     -46.652  31.800 -12.334  1.00 81.66           O  
ATOM    415  CB  GLU A 281     -49.342  33.252 -11.062  1.00 67.26           C  
ATOM    416  CG  GLU A 281     -50.809  33.641 -11.069  1.00 82.74           C  
ATOM    417  CD  GLU A 281     -51.406  33.714  -9.682  1.00 74.25           C  
ATOM    418  OE1 GLU A 281     -52.652  33.718  -9.573  1.00 78.27           O  
ATOM    419  OE2 GLU A 281     -50.633  33.763  -8.702  1.00 90.87           O1-
ATOM    420  N   GLU A 282     -46.745  34.033 -12.642  1.00 75.92           N  
ATOM    421  CA  GLU A 282     -45.298  34.146 -12.803  1.00 82.63           C  
ATOM    422  C   GLU A 282     -44.557  33.667 -11.560  1.00 74.74           C  
ATOM    423  O   GLU A 282     -43.534  32.981 -11.669  1.00 79.46           O  
ATOM    424  CB  GLU A 282     -44.914  35.586 -13.141  1.00 62.68           C  
ATOM    425  CG  GLU A 282     -45.488  36.085 -14.461  1.00 85.74           C  
ATOM    426  CD  GLU A 282     -45.060  35.236 -15.649  1.00 97.59           C  
ATOM    427  OE1 GLU A 282     -43.945  34.673 -15.611  1.00 99.37           O  
ATOM    428  OE2 GLU A 282     -45.841  35.131 -16.621  1.00 97.78           O1-
ATOM    429  N   SER A 283     -45.059  34.008 -10.369  1.00 89.64           N  
ATOM    430  CA  SER A 283     -44.425  33.540  -9.140  1.00 71.20           C  
ATOM    431  C   SER A 283     -44.518  32.026  -8.984  1.00 82.51           C  
ATOM    432  O   SER A 283     -43.786  31.452  -8.173  1.00 89.33           O  
ATOM    433  CB  SER A 283     -45.045  34.232  -7.925  1.00 73.31           C  
ATOM    434  OG  SER A 283     -46.386  33.818  -7.719  1.00 89.54           O  
ATOM    435  N   CYS A 284     -45.403  31.373  -9.739  1.00 89.24           N  
ATOM    436  CA  CYS A 284     -45.494  29.919  -9.772  1.00 79.32           C  
ATOM    437  C   CYS A 284     -44.624  29.307 -10.863  1.00 85.60           C  
ATOM    438  O   CYS A 284     -44.001  28.262 -10.645  1.00 76.43           O  
ATOM    439  CB  CYS A 284     -46.945  29.482  -9.991  1.00 76.93           C  
ATOM    440  SG  CYS A 284     -48.046  29.586  -8.569  1.00105.56           S  
ATOM    441  N   LYS A 285     -44.579  29.934 -12.042  1.00 84.05           N  
ATOM    442  CA  LYS A 285     -43.870  29.352 -13.176  1.00 75.09           C  
ATOM    443  C   LYS A 285     -42.362  29.312 -12.970  1.00 75.10           C  
ATOM    444  O   LYS A 285     -41.676  28.555 -13.665  1.00 78.44           O  
ATOM    445  CB  LYS A 285     -44.205  30.118 -14.458  1.00 70.26           C  
ATOM    446  CG  LYS A 285     -45.514  29.684 -15.108  1.00 70.53           C  
ATOM    447  CD  LYS A 285     -45.744  30.375 -16.442  1.00 88.72           C  
ATOM    448  CE  LYS A 285     -45.952  31.867 -16.268  1.00 82.60           C  
ATOM    449  NZ  LYS A 285     -46.443  32.501 -17.524  1.00104.25           N1+
ATOM    450  N   LYS A 286     -41.832  30.088 -12.029  1.00 73.94           N  
ATOM    451  CA  LYS A 286     -40.393  30.130 -11.802  1.00 72.48           C  
ATOM    452  C   LYS A 286     -39.877  28.972 -10.954  1.00 74.00           C  
ATOM    453  O   LYS A 286     -38.662  28.877 -10.750  1.00 91.47           O  
ATOM    454  CB  LYS A 286     -40.005  31.458 -11.144  1.00 64.97           C  
ATOM    455  CG  LYS A 286     -40.594  31.654  -9.761  1.00 89.16           C  
ATOM    456  CD  LYS A 286     -40.247  33.018  -9.191  1.00 84.70           C  
ATOM    457  CE  LYS A 286     -40.941  33.229  -7.853  1.00 91.56           C  
ATOM    458  NZ  LYS A 286     -40.710  34.591  -7.299  1.00 92.78           N1+
ATOM    459  N   VAL A 287     -40.749  28.092 -10.461  1.00 75.00           N  
ATOM    460  CA  VAL A 287     -40.352  27.023  -9.553  1.00 83.91           C  
ATOM    461  C   VAL A 287     -40.782  25.680 -10.134  1.00 71.38           C  
ATOM    462  O   VAL A 287     -41.494  25.605 -11.135  1.00 86.61           O  
ATOM    463  CB  VAL A 287     -40.938  27.205  -8.138  1.00 76.27           C  
ATOM    464  CG1 VAL A 287     -40.639  28.596  -7.605  1.00 62.88           C  
ATOM    465  CG2 VAL A 287     -42.433  26.936  -8.144  1.00 71.73           C  
ATOM    466  N   ARG A 288     -40.336  24.611  -9.477  1.00 81.47           N  
ATOM    467  CA  ARG A 288     -40.756  23.263  -9.836  1.00 82.39           C  
ATOM    468  C   ARG A 288     -42.222  23.076  -9.465  1.00 77.11           C  
ATOM    469  O   ARG A 288     -42.604  23.269  -8.307  1.00107.02           O  
ATOM    470  CB  ARG A 288     -39.885  22.230  -9.122  1.00 85.81           C  
ATOM    471  CG  ARG A 288     -38.384  22.423  -9.316  1.00 85.81           C  
ATOM    472  CD  ARG A 288     -37.590  21.655  -8.264  1.00 93.33           C  
ATOM    473  NE  ARG A 288     -36.167  21.976  -8.293  1.00 89.07           N  
ATOM    474  CZ  ARG A 288     -35.615  23.001  -7.656  1.00 86.36           C  
ATOM    475  NH1 ARG A 288     -36.340  23.841  -6.936  1.00 91.66           N1+
ATOM    476  NH2 ARG A 288     -34.302  23.189  -7.746  1.00 96.14           N  
ATOM    477  N   ARG A 289     -43.045  22.705 -10.440  1.00 76.35           N  
ATOM    478  CA  ARG A 289     -44.483  22.586 -10.247  1.00 71.65           C  
ATOM    479  C   ARG A 289     -44.909  21.131 -10.379  1.00 70.90           C  
ATOM    480  O   ARG A 289     -44.584  20.469 -11.369  1.00 94.99           O  
ATOM    481  CB  ARG A 289     -45.249  23.453 -11.251  1.00 66.41           C  
ATOM    482  CG  ARG A 289     -45.054  24.950 -11.054  1.00 67.44           C  
ATOM    483  CD  ARG A 289     -45.959  25.757 -11.973  1.00 76.54           C  
ATOM    484  NE  ARG A 289     -45.633  25.567 -13.382  1.00 77.54           N  
ATOM    485  CZ  ARG A 289     -46.428  25.907 -14.388  1.00 78.06           C  
ATOM    486  NH1 ARG A 289     -47.617  26.449 -14.177  1.00 84.56           N1+
ATOM    487  NH2 ARG A 289     -46.026  25.688 -15.636  1.00 87.03           N  
ATOM    488  N   TYR A 290     -45.636  20.647  -9.377  1.00 73.54           N  
ATOM    489  CA  TYR A 290     -46.206  19.308  -9.414  1.00 66.62           C  
ATOM    490  C   TYR A 290     -47.390  19.276 -10.372  1.00 75.04           C  
ATOM    491  O   TYR A 290     -48.277  20.130 -10.306  1.00 79.64           O  
ATOM    492  CB  TYR A 290     -46.627  18.901  -7.999  1.00 77.89           C  
ATOM    493  CG  TYR A 290     -47.678  17.816  -7.886  1.00 76.58           C  
ATOM    494  CD1 TYR A 290     -47.323  16.474  -7.869  1.00 81.50           C  
ATOM    495  CD2 TYR A 290     -49.022  18.138  -7.749  1.00 70.43           C  
ATOM    496  CE1 TYR A 290     -48.280  15.482  -7.748  1.00 67.98           C  
ATOM    497  CE2 TYR A 290     -49.985  17.152  -7.627  1.00 84.56           C  
ATOM    498  CZ  TYR A 290     -49.610  15.826  -7.626  1.00 81.82           C  
ATOM    499  OH  TYR A 290     -50.568  14.841  -7.504  1.00 76.86           O  
ATOM    500  N   ASP A 291     -47.399  18.301 -11.275  1.00 85.68           N  
ATOM    501  CA  ASP A 291     -48.489  18.162 -12.234  1.00 79.16           C  
ATOM    502  C   ASP A 291     -49.337  16.955 -11.860  1.00 78.75           C  
ATOM    503  O   ASP A 291     -48.883  15.812 -12.026  1.00 88.67           O  
ATOM    504  CB  ASP A 291     -47.942  18.014 -13.656  1.00 82.37           C  
ATOM    505  CG  ASP A 291     -49.031  18.060 -14.720  1.00 90.30           C  
ATOM    506  OD1 ASP A 291     -50.223  18.207 -14.372  1.00 91.22           O  
ATOM    507  OD2 ASP A 291     -48.688  17.949 -15.917  1.00104.21           O1-
ATOM    508  N   PRO A 292     -50.556  17.145 -11.354  1.00 79.50           N  
ATOM    509  CA  PRO A 292     -51.389  15.982 -11.005  1.00 82.34           C  
ATOM    510  C   PRO A 292     -51.770  15.121 -12.200  1.00 90.23           C  
ATOM    511  O   PRO A 292     -52.031  13.924 -12.021  1.00 88.95           O  
ATOM    512  CB  PRO A 292     -52.624  16.618 -10.348  1.00 82.73           C  
ATOM    513  CG  PRO A 292     -52.653  18.026 -10.857  1.00 78.62           C  
ATOM    514  CD  PRO A 292     -51.219  18.423 -11.042  1.00 78.97           C  
ATOM    515  N   ASN A 293     -51.806  15.686 -13.412  1.00 84.08           N  
ATOM    516  CA  ASN A 293     -52.124  14.897 -14.599  1.00 84.29           C  
ATOM    517  C   ASN A 293     -51.057  13.853 -14.909  1.00 87.70           C  
ATOM    518  O   ASN A 293     -51.332  12.910 -15.659  1.00108.81           O  
ATOM    519  CB  ASN A 293     -52.313  15.813 -15.811  1.00 81.03           C  
ATOM    520  CG  ASN A 293     -53.422  16.828 -15.608  1.00 94.78           C  
ATOM    521  ND2 ASN A 293     -53.048  18.093 -15.448  1.00 86.97           N  
ATOM    522  OD1 ASN A 293     -54.602  16.479 -15.604  1.00 95.95           O  
ATOM    523  N   LYS A 294     -49.852  14.001 -14.359  1.00 79.83           N  
ATOM    524  CA  LYS A 294     -48.772  13.043 -14.547  1.00 82.74           C  
ATOM    525  C   LYS A 294     -48.613  12.107 -13.353  1.00 80.20           C  
ATOM    526  O   LYS A 294     -47.548  11.501 -13.184  1.00 87.17           O  
ATOM    527  CB  LYS A 294     -47.457  13.777 -14.822  1.00 64.25           C  
ATOM    528  CG  LYS A 294     -47.489  14.657 -16.061  1.00 89.66           C  
ATOM    529  CD  LYS A 294     -46.107  15.199 -16.393  1.00109.16           C  
ATOM    530  CE  LYS A 294     -46.123  15.981 -17.698  1.00115.47           C  
ATOM    531  NZ  LYS A 294     -44.751  16.343 -18.157  1.00123.37           N1+
ATOM    532  N   SER A 295     -49.645  11.975 -12.524  1.00 81.50           N  
ATOM    533  CA  SER A 295     -49.593  11.143 -11.328  1.00 85.94           C  
ATOM    534  C   SER A 295     -50.719  10.123 -11.383  1.00 86.73           C  
ATOM    535  O   SER A 295     -51.899  10.490 -11.348  1.00 77.66           O  
ATOM    536  CB  SER A 295     -49.699  11.986 -10.057  1.00 86.20           C  
ATOM    537  OG  SER A 295     -49.624  11.163  -8.904  1.00 93.57           O  
ATOM    538  N   LYS A 296     -50.349   8.845 -11.459  1.00 92.93           N  
ATOM    539  CA  LYS A 296     -51.336   7.778 -11.534  1.00 85.90           C  
ATOM    540  C   LYS A 296     -52.064   7.569 -10.214  1.00 91.06           C  
ATOM    541  O   LYS A 296     -53.181   7.041 -10.213  1.00 97.05           O  
ATOM    542  CB  LYS A 296     -50.657   6.481 -11.977  1.00 89.12           C  
ATOM    543  CG  LYS A 296     -49.970   6.587 -13.331  1.00 98.34           C  
ATOM    544  CD  LYS A 296     -49.088   5.381 -13.619  1.00 95.94           C  
ATOM    545  CE  LYS A 296     -48.514   5.445 -15.028  1.00 97.75           C  
ATOM    546  NZ  LYS A 296     -47.560   4.334 -15.304  1.00108.24           N1+
ATOM    547  N   THR A 297     -51.466   7.977  -9.097  1.00 88.03           N  
ATOM    548  CA  THR A 297     -52.055   7.782  -7.781  1.00 85.07           C  
ATOM    549  C   THR A 297     -52.800   9.008  -7.268  1.00 91.62           C  
ATOM    550  O   THR A 297     -53.394   8.943  -6.187  1.00 98.50           O  
ATOM    551  CB  THR A 297     -50.973   7.382  -6.771  1.00 77.76           C  
ATOM    552  CG2 THR A 297     -50.595   5.925  -6.941  1.00 92.06           C  
ATOM    553  OG1 THR A 297     -49.810   8.194  -6.966  1.00 92.82           O  
ATOM    554  N   PHE A 298     -52.785  10.117  -8.006  1.00 73.41           N  
ATOM    555  CA  PHE A 298     -53.498  11.305  -7.557  1.00 79.90           C  
ATOM    556  C   PHE A 298     -55.003  11.112  -7.687  1.00 73.48           C  
ATOM    557  O   PHE A 298     -55.500  10.606  -8.696  1.00 88.64           O  
ATOM    558  CB  PHE A 298     -53.068  12.539  -8.352  1.00 85.16           C  
ATOM    559  CG  PHE A 298     -53.947  13.744  -8.118  1.00 82.97           C  
ATOM    560  CD1 PHE A 298     -53.796  14.520  -6.980  1.00 84.46           C  
ATOM    561  CD2 PHE A 298     -54.929  14.095  -9.034  1.00 71.07           C  
ATOM    562  CE1 PHE A 298     -54.609  15.624  -6.758  1.00 74.35           C  
ATOM    563  CE2 PHE A 298     -55.744  15.196  -8.817  1.00 71.65           C  
ATOM    564  CZ  PHE A 298     -55.582  15.962  -7.680  1.00 73.16           C  
ATOM    565  N   ARG A 299     -55.726  11.522  -6.651  1.00 82.37           N  
ATOM    566  CA  ARG A 299     -57.179  11.520  -6.638  1.00 83.69           C  
ATOM    567  C   ARG A 299     -57.674  12.929  -6.348  1.00 89.28           C  
ATOM    568  O   ARG A 299     -57.125  13.623  -5.487  1.00 86.50           O  
ATOM    569  CB  ARG A 299     -57.725  10.543  -5.591  1.00 76.18           C  
ATOM    570  CG  ARG A 299     -57.692   9.086  -6.020  1.00 93.96           C  
ATOM    571  CD  ARG A 299     -58.124   8.172  -4.886  1.00 82.49           C  
ATOM    572  NE  ARG A 299     -56.982   7.631  -4.161  1.00104.08           N  
ATOM    573  CZ  ARG A 299     -56.560   6.379  -4.261  1.00 92.01           C  
ATOM    574  NH1 ARG A 299     -57.188   5.498  -5.022  1.00 84.90           N1+
ATOM    575  NH2 ARG A 299     -55.486   5.999  -3.574  1.00106.69           N  
ATOM    576  N   ARG A 300     -58.705  13.351  -7.075  1.00 84.59           N  
ATOM    577  CA  ARG A 300     -59.289  14.674  -6.896  1.00 78.99           C  
ATOM    578  C   ARG A 300     -60.399  14.612  -5.856  1.00 84.42           C  
ATOM    579  O   ARG A 300     -61.296  13.768  -5.943  1.00 87.36           O  
ATOM    580  CB  ARG A 300     -59.837  15.200  -8.223  1.00 78.74           C  
ATOM    581  CG  ARG A 300     -60.672  16.466  -8.107  1.00 72.16           C  
ATOM    582  CD  ARG A 300     -59.812  17.694  -7.861  1.00 90.43           C  
ATOM    583  NE  ARG A 300     -58.797  17.872  -8.893  1.00 75.52           N  
ATOM    584  CZ  ARG A 300     -58.051  18.960  -9.026  1.00 86.58           C  
ATOM    585  NH1 ARG A 300     -57.093  19.037  -9.935  1.00 80.41           N1+
ATOM    586  NH2 ARG A 300     -58.274  19.999  -8.227  1.00 97.99           N  
ATOM    587  N   SER A 301     -60.333  15.498  -4.870  1.00 90.98           N  
ATOM    588  CA  SER A 301     -61.391  15.593  -3.879  1.00 79.42           C  
ATOM    589  C   SER A 301     -62.386  16.670  -4.285  1.00 88.07           C  
ATOM    590  O   SER A 301     -62.020  17.692  -4.874  1.00 94.72           O  
ATOM    591  CB  SER A 301     -60.820  15.900  -2.496  1.00 74.49           C  
ATOM    592  OG  SER A 301     -59.945  14.874  -2.062  1.00109.93           O  
ATOM    593  N   PHE A 302     -63.656  16.425  -3.982  1.00 96.54           N  
ATOM    594  CA  PHE A 302     -64.687  17.411  -4.263  1.00 96.30           C  
ATOM    595  C   PHE A 302     -64.657  18.514  -3.215  1.00108.53           C  
ATOM    596  O   PHE A 302     -64.571  18.245  -2.012  1.00 98.36           O  
ATOM    597  CB  PHE A 302     -66.072  16.772  -4.293  1.00107.61           C  
ATOM    598  CG  PHE A 302     -67.192  17.776  -4.360  1.00122.36           C  
ATOM    599  CD1 PHE A 302     -67.547  18.360  -5.569  1.00135.98           C  
ATOM    600  CD2 PHE A 302     -67.877  18.151  -3.213  1.00115.55           C  
ATOM    601  CE1 PHE A 302     -68.571  19.292  -5.634  1.00124.68           C  
ATOM    602  CE2 PHE A 302     -68.901  19.083  -3.269  1.00120.20           C  
ATOM    603  CZ  PHE A 302     -69.249  19.654  -4.482  1.00131.63           C  
ATOM    604  N   ILE A 303     -64.736  19.758  -3.680  1.00 98.59           N  
ATOM    605  CA  ILE A 303     -64.914  20.909  -2.810  1.00 94.40           C  
ATOM    606  C   ILE A 303     -65.911  21.847  -3.471  1.00 96.67           C  
ATOM    607  O   ILE A 303     -66.004  21.921  -4.700  1.00 98.61           O  
ATOM    608  CB  ILE A 303     -63.581  21.629  -2.516  1.00 94.86           C  
ATOM    609  CG1 ILE A 303     -62.867  21.996  -3.816  1.00 89.76           C  
ATOM    610  CG2 ILE A 303     -62.687  20.762  -1.640  1.00 82.66           C  
ATOM    611  CD1 ILE A 303     -61.541  22.693  -3.600  1.00 83.24           C  
ATOM    612  N   GLU A 304     -66.679  22.554  -2.642  1.00 92.14           N  
ATOM    613  CA  GLU A 304     -67.645  23.507  -3.175  1.00 96.29           C  
ATOM    614  C   GLU A 304     -66.959  24.752  -3.717  1.00 94.85           C  
ATOM    615  O   GLU A 304     -67.501  25.424  -4.601  1.00 92.80           O  
ATOM    616  CB  GLU A 304     -68.660  23.886  -2.097  1.00101.08           C  
ATOM    617  CG  GLU A 304     -69.513  22.725  -1.614  1.00114.92           C  
ATOM    618  CD  GLU A 304     -70.560  23.154  -0.603  1.00147.79           C  
ATOM    619  OE1 GLU A 304     -70.416  24.253  -0.026  1.00149.80           O  
ATOM    620  OE2 GLU A 304     -71.528  22.394  -0.388  1.00143.20           O1-
ATOM    621  N   LYS A 305     -65.773  25.067  -3.203  1.00 93.46           N  
ATOM    622  CA  LYS A 305     -65.017  26.233  -3.630  1.00 81.18           C  
ATOM    623  C   LYS A 305     -63.555  25.999  -3.285  1.00 83.73           C  
ATOM    624  O   LYS A 305     -63.228  25.187  -2.417  1.00 94.35           O  
ATOM    625  CB  LYS A 305     -65.532  27.512  -2.963  1.00 84.30           C  
ATOM    626  CG  LYS A 305     -65.388  27.519  -1.446  1.00 93.58           C  
ATOM    627  CD  LYS A 305     -66.369  28.487  -0.798  1.00104.55           C  
ATOM    628  CE  LYS A 305     -66.208  29.898  -1.341  1.00122.32           C  
ATOM    629  NZ  LYS A 305     -67.266  30.815  -0.831  1.00123.30           N1+
ATOM    630  N   ASN A 306     -62.678  26.710  -3.987  1.00 86.24           N  
ATOM    631  CA  ASN A 306     -61.263  26.667  -3.651  1.00 64.91           C  
ATOM    632  C   ASN A 306     -61.054  27.205  -2.244  1.00 82.23           C  
ATOM    633  O   ASN A 306     -61.622  28.236  -1.869  1.00 91.61           O  
ATOM    634  CB  ASN A 306     -60.450  27.484  -4.656  1.00 78.66           C  
ATOM    635  CG  ASN A 306     -60.047  26.679  -5.875  1.00 79.63           C  
ATOM    636  ND2 ASN A 306     -59.017  27.144  -6.573  1.00 69.68           N  
ATOM    637  OD1 ASN A 306     -60.650  25.651  -6.185  1.00 90.45           O  
ATOM    638  N   LEU A 307     -60.248  26.501  -1.455  1.00 65.47           N  
ATOM    639  CA  LEU A 307     -59.934  26.980  -0.120  1.00 83.81           C  
ATOM    640  C   LEU A 307     -58.941  28.129  -0.219  1.00 75.87           C  
ATOM    641  O   LEU A 307     -57.962  28.060  -0.969  1.00 85.82           O  
ATOM    642  CB  LEU A 307     -59.390  25.856   0.763  1.00 84.25           C  
ATOM    643  CG  LEU A 307     -57.949  25.376   0.635  1.00 81.06           C  
ATOM    644  CD1 LEU A 307     -57.570  24.551   1.854  1.00 70.99           C  
ATOM    645  CD2 LEU A 307     -57.785  24.561  -0.623  1.00104.77           C  
ATOM    646  N   HIS A 308     -59.218  29.197   0.520  1.00 20.00           N  
ATOM    647  CA  HIS A 308     -58.439  30.426   0.481  1.00 20.00           C  
ATOM    648  C   HIS A 308     -57.793  30.629   1.843  1.00 20.00           C  
ATOM    649  O   HIS A 308     -58.490  30.700   2.861  1.00 20.00           O  
ATOM    650  CB  HIS A 308     -59.333  31.614   0.117  1.00 20.00           C  
ATOM    651  CG  HIS A 308     -58.582  32.831  -0.318  1.00 20.00           C  
ATOM    652  CD2 HIS A 308     -57.273  33.017  -0.608  1.00 20.00           C  
ATOM    653  ND1 HIS A 308     -59.195  34.049  -0.514  1.00 20.00           N  
ATOM    654  CE1 HIS A 308     -58.295  34.936  -0.900  1.00 20.00           C  
ATOM    655  NE2 HIS A 308     -57.121  34.335  -0.965  1.00 20.00           N  
ATOM    656  N   ILE A 309     -56.467  30.704   1.863  1.00 70.74           N  
ATOM    657  CA  ILE A 309     -55.705  30.982   3.074  1.00 66.40           C  
ATOM    658  C   ILE A 309     -55.034  32.335   2.894  1.00 77.40           C  
ATOM    659  O   ILE A 309     -54.181  32.503   2.013  1.00 87.69           O  
ATOM    660  CB  ILE A 309     -54.666  29.886   3.361  1.00 71.17           C  
ATOM    661  CG1 ILE A 309     -55.349  28.525   3.513  1.00 82.36           C  
ATOM    662  CG2 ILE A 309     -53.866  30.230   4.603  1.00 65.94           C  
ATOM    663  CD1 ILE A 309     -56.403  28.487   4.597  1.00 75.48           C  
ATOM    664  N   VAL A 310     -55.425  33.300   3.719  1.00 80.84           N  
ATOM    665  CA  VAL A 310     -54.865  34.644   3.686  1.00 96.59           C  
ATOM    666  C   VAL A 310     -54.140  34.883   5.002  1.00 71.26           C  
ATOM    667  O   VAL A 310     -54.661  34.553   6.073  1.00 79.03           O  
ATOM    668  CB  VAL A 310     -55.954  35.706   3.439  1.00 82.50           C  
ATOM    669  CG1 VAL A 310     -57.140  35.471   4.354  1.00 93.34           C  
ATOM    670  CG2 VAL A 310     -55.392  37.108   3.633  1.00 82.33           C  
ATOM    671  N   PHE A 311     -52.933  35.434   4.919  1.00 69.17           N  
ATOM    672  CA  PHE A 311     -52.113  35.697   6.091  1.00 72.55           C  
ATOM    673  C   PHE A 311     -51.396  37.026   5.876  1.00 85.29           C  
ATOM    674  O   PHE A 311     -51.727  37.792   4.966  1.00 93.53           O  
ATOM    675  CB  PHE A 311     -51.143  34.536   6.345  1.00 75.35           C  
ATOM    676  CG  PHE A 311     -50.259  34.224   5.174  1.00 77.55           C  
ATOM    677  CD1 PHE A 311     -50.714  33.431   4.134  1.00 64.48           C  
ATOM    678  CD2 PHE A 311     -48.970  34.724   5.113  1.00 81.73           C  
ATOM    679  CE1 PHE A 311     -49.905  33.145   3.059  1.00 61.22           C  
ATOM    680  CE2 PHE A 311     -48.154  34.440   4.038  1.00 73.03           C  
ATOM    681  CZ  PHE A 311     -48.622  33.649   3.010  1.00 74.31           C  
ATOM    682  N   GLY A 312     -50.401  37.295   6.717  1.00 80.81           N  
ATOM    683  CA  GLY A 312     -49.737  38.583   6.731  1.00 83.43           C  
ATOM    684  C   GLY A 312     -49.196  39.063   5.400  1.00 87.71           C  
ATOM    685  O   GLY A 312     -49.590  40.127   4.912  1.00 96.66           O  
ATOM    686  N   SER A 313     -48.303  38.285   4.795  1.00 79.36           N  
ATOM    687  CA  SER A 313     -47.530  38.735   3.646  1.00 75.91           C  
ATOM    688  C   SER A 313     -48.051  38.220   2.309  1.00 84.77           C  
ATOM    689  O   SER A 313     -47.509  38.600   1.267  1.00 97.16           O  
ATOM    690  CB  SER A 313     -46.067  38.323   3.824  1.00 84.13           C  
ATOM    691  OG  SER A 313     -45.981  37.048   4.438  1.00 83.34           O  
ATOM    692  N   GLY A 314     -49.077  37.379   2.301  1.00 72.97           N  
ATOM    693  CA  GLY A 314     -49.599  36.888   1.041  1.00 86.47           C  
ATOM    694  C   GLY A 314     -50.832  36.038   1.248  1.00 82.64           C  
ATOM    695  O   GLY A 314     -51.389  35.969   2.345  1.00 82.54           O  
ATOM    696  N   SER A 315     -51.254  35.393   0.162  1.00 87.96           N  
ATOM    697  CA  SER A 315     -52.394  34.489   0.180  1.00 80.91           C  
ATOM    698  C   SER A 315     -52.081  33.270  -0.670  1.00 78.25           C  
ATOM    699  O   SER A 315     -51.457  33.385  -1.727  1.00 89.38           O  
ATOM    700  CB  SER A 315     -53.668  35.164  -0.348  1.00 79.33           C  
ATOM    701  OG  SER A 315     -54.105  36.190   0.524  1.00108.91           O  
ATOM    702  N   ILE A 316     -52.510  32.106  -0.199  1.00 73.46           N  
ATOM    703  CA  ILE A 316     -52.483  30.878  -0.980  1.00 74.22           C  
ATOM    704  C   ILE A 316     -53.923  30.474  -1.252  1.00 83.49           C  
ATOM    705  O   ILE A 316     -54.775  30.530  -0.356  1.00 72.83           O  
ATOM    706  CB  ILE A 316     -51.727  29.744  -0.261  1.00 74.17           C  
ATOM    707  CG1 ILE A 316     -50.359  30.224   0.213  1.00 93.10           C  
ATOM    708  CG2 ILE A 316     -51.555  28.558  -1.183  1.00 83.12           C  
ATOM    709  CD1 ILE A 316     -49.545  29.146   0.897  1.00 97.95           C  
ATOM    710  N   SER A 317     -54.195  30.078  -2.489  1.00 66.15           N  
ATOM    711  CA  SER A 317     -55.519  29.635  -2.894  1.00 72.07           C  
ATOM    712  C   SER A 317     -55.347  28.443  -3.822  1.00 79.91           C  
ATOM    713  O   SER A 317     -54.388  28.396  -4.598  1.00 76.88           O  
ATOM    714  CB  SER A 317     -56.289  30.772  -3.588  1.00 66.04           C  
ATOM    715  OG  SER A 317     -57.688  30.542  -3.577  1.00 88.77           O  
ATOM    716  N   GLY A 318     -56.251  27.475  -3.730  1.00 78.76           N  
ATOM    717  CA  GLY A 318     -56.159  26.328  -4.614  1.00 74.92           C  
ATOM    718  C   GLY A 318     -57.246  25.317  -4.331  1.00 62.86           C  
ATOM    719  O   GLY A 318     -58.171  25.566  -3.559  1.00 83.64           O  
ATOM    720  N   SER A 319     -57.126  24.168  -4.987  1.00 76.41           N  
ATOM    721  CA  SER A 319     -58.046  23.062  -4.794  1.00 75.43           C  
ATOM    722  C   SER A 319     -57.395  22.016  -3.897  1.00 75.59           C  
ATOM    723  O   SER A 319     -56.283  22.197  -3.395  1.00 77.57           O  
ATOM    724  CB  SER A 319     -58.451  22.460  -6.136  1.00 76.04           C  
ATOM    725  OG  SER A 319     -57.336  21.847  -6.755  1.00 83.07           O  
ATOM    726  N   VAL A 320     -58.097  20.904  -3.687  1.00 73.53           N  
ATOM    727  CA  VAL A 320     -57.594  19.849  -2.819  1.00 78.75           C  
ATOM    728  C   VAL A 320     -57.760  18.495  -3.498  1.00 74.89           C  
ATOM    729  O   VAL A 320     -58.686  18.271  -4.286  1.00 86.65           O  
ATOM    730  CB  VAL A 320     -58.279  19.865  -1.427  1.00 84.46           C  
ATOM    731  CG1 VAL A 320     -59.117  21.122  -1.241  1.00 79.46           C  
ATOM    732  CG2 VAL A 320     -59.120  18.625  -1.201  1.00 75.81           C  
ATOM    733  N   GLY A 321     -56.821  17.601  -3.203  1.00 69.29           N  
ATOM    734  CA  GLY A 321     -56.880  16.213  -3.612  1.00 80.97           C  
ATOM    735  C   GLY A 321     -56.014  15.387  -2.685  1.00 82.48           C  
ATOM    736  O   GLY A 321     -55.454  15.892  -1.709  1.00 82.92           O  
ATOM    737  N   THR A 322     -55.913  14.097  -2.994  1.00 84.61           N  
ATOM    738  CA  THR A 322     -55.031  13.197  -2.267  1.00 82.25           C  
ATOM    739  C   THR A 322     -54.039  12.556  -3.228  1.00 81.62           C  
ATOM    740  O   THR A 322     -54.327  12.368  -4.414  1.00 82.67           O  
ATOM    741  CB  THR A 322     -55.804  12.092  -1.521  1.00 84.85           C  
ATOM    742  CG2 THR A 322     -56.948  12.681  -0.703  1.00 85.65           C  
ATOM    743  OG1 THR A 322     -56.328  11.146  -2.462  1.00 94.56           O  
ATOM    744  N   ASP A 323     -52.864  12.232  -2.701  1.00 80.81           N  
ATOM    745  CA  ASP A 323     -51.841  11.511  -3.446  1.00 73.25           C  
ATOM    746  C   ASP A 323     -50.926  10.828  -2.436  1.00 80.47           C  
ATOM    747  O   ASP A 323     -51.122  10.928  -1.221  1.00 94.47           O  
ATOM    748  CB  ASP A 323     -51.066  12.445  -4.379  1.00 80.25           C  
ATOM    749  CG  ASP A 323     -50.403  11.704  -5.534  1.00 95.70           C  
ATOM    750  OD1 ASP A 323     -50.105  10.499  -5.380  1.00 82.44           O  
ATOM    751  OD2 ASP A 323     -50.178  12.326  -6.595  1.00 82.39           O1-
ATOM    752  N   THR A 324     -49.926  10.124  -2.947  1.00 81.13           N  
ATOM    753  CA  THR A 324     -48.982   9.399  -2.112  1.00 77.95           C  
ATOM    754  C   THR A 324     -47.691  10.197  -2.001  1.00 77.78           C  
ATOM    755  O   THR A 324     -47.151  10.659  -3.011  1.00 95.87           O  
ATOM    756  CB  THR A 324     -48.712   8.007  -2.684  1.00 87.97           C  
ATOM    757  CG2 THR A 324     -47.595   7.328  -1.914  1.00 77.65           C  
ATOM    758  OG1 THR A 324     -49.906   7.217  -2.592  1.00 90.83           O  
ATOM    759  N   PHE A 325     -47.210  10.365  -0.776  1.00 80.37           N  
ATOM    760  CA  PHE A 325     -46.037  11.172  -0.491  1.00 80.74           C  
ATOM    761  C   PHE A 325     -44.900  10.294   0.008  1.00 85.63           C  
ATOM    762  O   PHE A 325     -45.106   9.161   0.450  1.00 95.69           O  
ATOM    763  CB  PHE A 325     -46.355  12.249   0.553  1.00 78.49           C  
ATOM    764  CG  PHE A 325     -47.276  13.320   0.054  1.00 73.44           C  
ATOM    765  CD1 PHE A 325     -48.641  13.096  -0.025  1.00 72.49           C  
ATOM    766  CD2 PHE A 325     -46.778  14.553  -0.338  1.00 70.38           C  
ATOM    767  CE1 PHE A 325     -49.494  14.082  -0.491  1.00 78.04           C  
ATOM    768  CE2 PHE A 325     -47.623  15.543  -0.805  1.00 74.29           C  
ATOM    769  CZ  PHE A 325     -48.985  15.308  -0.882  1.00 67.43           C  
ATOM    770  N   MET A 326     -43.687  10.836  -0.070  1.00 79.50           N  
ATOM    771  CA  MET A 326     -42.524  10.183   0.514  1.00 75.27           C  
ATOM    772  C   MET A 326     -41.565  11.245   1.024  1.00 88.95           C  
ATOM    773  O   MET A 326     -41.192  12.160   0.284  1.00 83.94           O  
ATOM    774  CB  MET A 326     -41.814   9.269  -0.488  1.00 92.13           C  
ATOM    775  CG  MET A 326     -40.467   8.770   0.019  1.00 99.39           C  
ATOM    776  SD  MET A 326     -39.871   7.302  -0.838  1.00106.72           S  
ATOM    777  CE  MET A 326     -41.147   6.123  -0.392  1.00 96.88           C  
ATOM    778  N   LEU A 327     -41.169  11.109   2.286  1.00 84.14           N  
ATOM    779  CA  LEU A 327     -40.296  12.070   2.946  1.00 83.69           C  
ATOM    780  C   LEU A 327     -39.237  11.298   3.714  1.00 87.32           C  
ATOM    781  O   LEU A 327     -39.571  10.511   4.604  1.00 91.83           O  
ATOM    782  CB  LEU A 327     -41.097  12.970   3.887  1.00 83.86           C  
ATOM    783  CG  LEU A 327     -40.285  13.887   4.792  1.00 89.98           C  
ATOM    784  CD1 LEU A 327     -39.662  15.011   3.980  1.00 81.44           C  
ATOM    785  CD2 LEU A 327     -41.172  14.425   5.897  1.00 79.27           C  
ATOM    786  N   GLY A 328     -37.972  11.524   3.376  1.00 85.42           N  
ATOM    787  CA  GLY A 328     -36.900  10.767   4.001  1.00 85.97           C  
ATOM    788  C   GLY A 328     -37.068   9.272   3.841  1.00104.00           C  
ATOM    789  O   GLY A 328     -36.865   8.519   4.802  1.00106.98           O  
ATOM    790  N   LYS A 329     -37.471   8.829   2.651  1.00 94.14           N  
ATOM    791  CA  LYS A 329     -37.675   7.425   2.301  1.00 97.69           C  
ATOM    792  C   LYS A 329     -38.816   6.765   3.072  1.00 95.08           C  
ATOM    793  O   LYS A 329     -38.944   5.536   3.037  1.00 98.88           O  
ATOM    794  CB  LYS A 329     -36.391   6.605   2.485  1.00 83.28           C  
ATOM    795  N   HIS A 330     -39.647   7.539   3.770  1.00 20.00           N  
ATOM    796  CA  HIS A 330     -40.821   7.013   4.459  1.00 20.00           C  
ATOM    797  C   HIS A 330     -42.083   7.355   3.676  1.00 20.00           C  
ATOM    798  O   HIS A 330     -42.197   8.444   3.107  1.00 20.00           O  
ATOM    799  CB  HIS A 330     -40.921   7.562   5.883  1.00 20.00           C  
ATOM    800  CG  HIS A 330     -40.109   6.797   6.880  1.00 20.00           C  
ATOM    801  CD2 HIS A 330     -38.776   6.770   7.113  1.00 20.00           C  
ATOM    802  ND1 HIS A 330     -40.673   5.914   7.777  1.00 20.00           N  
ATOM    803  CE1 HIS A 330     -39.722   5.383   8.525  1.00 20.00           C  
ATOM    804  NE2 HIS A 330     -38.562   5.886   8.143  1.00 20.00           N  
ATOM    805  N   LEU A 331     -43.034   6.426   3.665  1.00 83.91           N  
ATOM    806  CA  LEU A 331     -44.171   6.467   2.756  1.00 77.55           C  
ATOM    807  C   LEU A 331     -45.435   6.920   3.475  1.00 88.80           C  
ATOM    808  O   LEU A 331     -45.724   6.467   4.586  1.00 95.38           O  
ATOM    809  CB  LEU A 331     -44.399   5.089   2.135  1.00 83.97           C  
ATOM    810  CG  LEU A 331     -45.404   4.983   0.992  1.00 98.20           C  
ATOM    811  CD1 LEU A 331     -44.842   5.651  -0.247  1.00 89.33           C  
ATOM    812  CD2 LEU A 331     -45.744   3.527   0.723  1.00 90.34           C  
ATOM    813  N   VAL A 332     -46.188   7.811   2.829  1.00 85.47           N  
ATOM    814  CA  VAL A 332     -47.476   8.291   3.328  1.00 86.16           C  
ATOM    815  C   VAL A 332     -48.453   8.249   2.164  1.00 74.50           C  
ATOM    816  O   VAL A 332     -48.339   9.050   1.228  1.00 86.64           O  
ATOM    817  CB  VAL A 332     -47.394   9.711   3.907  1.00 79.61           C  
ATOM    818  CG1 VAL A 332     -48.727  10.098   4.527  1.00 73.76           C  
ATOM    819  CG2 VAL A 332     -46.271   9.826   4.922  1.00 83.83           C  
ATOM    820  N   ARG A 333     -49.423   7.340   2.226  1.00 78.60           N  
ATOM    821  CA  ARG A 333     -50.351   7.114   1.128  1.00 89.92           C  
ATOM    822  C   ARG A 333     -51.721   7.715   1.426  1.00 87.49           C  
ATOM    823  O   ARG A 333     -52.147   7.796   2.582  1.00 95.08           O  
ATOM    824  CB  ARG A 333     -50.492   5.617   0.844  1.00 86.90           C  
ATOM    825  CG  ARG A 333     -49.196   4.948   0.421  1.00 85.28           C  
ATOM    826  CD  ARG A 333     -49.347   3.441   0.365  1.00 80.19           C  
ATOM    827  NE  ARG A 333     -50.533   3.043  -0.383  1.00120.23           N  
ATOM    828  CZ  ARG A 333     -50.888   1.786  -0.609  1.00128.25           C  
ATOM    829  NH1 ARG A 333     -50.156   0.773  -0.174  1.00125.12           N1+
ATOM    830  NH2 ARG A 333     -52.007   1.539  -1.284  1.00120.54           N  
ATOM    831  N   ASN A 334     -52.402   8.146   0.359  1.00 96.69           N  
ATOM    832  CA  ASN A 334     -53.782   8.638   0.432  1.00 81.15           C  
ATOM    833  C   ASN A 334     -53.884   9.901   1.284  1.00 86.97           C  
ATOM    834  O   ASN A 334     -54.870  10.121   1.990  1.00 89.91           O  
ATOM    835  CB  ASN A 334     -54.720   7.551   0.960  1.00 79.21           C  
ATOM    836  CG  ASN A 334     -56.170   7.812   0.618  1.00 97.84           C  
ATOM    837  ND2 ASN A 334     -57.054   7.587   1.586  1.00130.36           N  
ATOM    838  OD1 ASN A 334     -56.497   8.213  -0.499  1.00 98.11           O  
ATOM    839  N   GLN A 335     -52.861  10.746   1.213  1.00 82.05           N  
ATOM    840  CA  GLN A 335     -52.787  11.937   2.048  1.00 77.32           C  
ATOM    841  C   GLN A 335     -53.455  13.110   1.342  1.00 76.55           C  
ATOM    842  O   GLN A 335     -53.088  13.454   0.214  1.00 86.11           O  
ATOM    843  CB  GLN A 335     -51.334  12.271   2.380  1.00 79.05           C  
ATOM    844  CG  GLN A 335     -51.153  13.615   3.060  1.00 74.13           C  
ATOM    845  CD  GLN A 335     -51.862  13.694   4.396  1.00 81.43           C  
ATOM    846  NE2 GLN A 335     -52.419  14.860   4.706  1.00 76.68           N  
ATOM    847  OE1 GLN A 335     -51.913  12.718   5.138  1.00 90.78           O  
ATOM    848  N   THR A 336     -54.430  13.722   2.007  1.00 77.29           N  
ATOM    849  CA  THR A 336     -55.052  14.932   1.490  1.00 78.29           C  
ATOM    850  C   THR A 336     -54.061  16.092   1.528  1.00 84.64           C  
ATOM    851  O   THR A 336     -53.293  16.243   2.482  1.00 76.64           O  
ATOM    852  CB  THR A 336     -56.295  15.282   2.311  1.00 71.60           C  
ATOM    853  CG2 THR A 336     -56.995  16.500   1.730  1.00 82.25           C  
ATOM    854  OG1 THR A 336     -57.202  14.173   2.311  1.00 98.14           O  
ATOM    855  N   PHE A 337     -54.075  16.912   0.478  1.00 73.10           N  
ATOM    856  CA  PHE A 337     -53.213  18.085   0.428  1.00 70.75           C  
ATOM    857  C   PHE A 337     -53.852  19.143  -0.459  1.00 76.74           C  
ATOM    858  O   PHE A 337     -54.783  18.870  -1.223  1.00 70.00           O  
ATOM    859  CB  PHE A 337     -51.800  17.740  -0.071  1.00 81.13           C  
ATOM    860  CG  PHE A 337     -51.735  17.350  -1.528  1.00 70.32           C  
ATOM    861  CD1 PHE A 337     -52.218  16.124  -1.959  1.00 68.85           C  
ATOM    862  CD2 PHE A 337     -51.161  18.200  -2.459  1.00 68.11           C  
ATOM    863  CE1 PHE A 337     -52.151  15.762  -3.294  1.00 73.60           C  
ATOM    864  CE2 PHE A 337     -51.089  17.844  -3.797  1.00 82.60           C  
ATOM    865  CZ  PHE A 337     -51.583  16.623  -4.214  1.00 79.79           C  
ATOM    866  N   GLY A 338     -53.344  20.364  -0.336  1.00 69.85           N  
ATOM    867  CA  GLY A 338     -53.839  21.491  -1.106  1.00 66.12           C  
ATOM    868  C   GLY A 338     -52.977  21.721  -2.332  1.00 68.10           C  
ATOM    869  O   GLY A 338     -51.748  21.674  -2.260  1.00 77.90           O  
ATOM    870  N   LEU A 339     -53.637  21.963  -3.459  1.00 67.33           N  
ATOM    871  CA  LEU A 339     -52.967  22.191  -4.734  1.00 68.65           C  
ATOM    872  C   LEU A 339     -52.986  23.687  -5.022  1.00 79.66           C  
ATOM    873  O   LEU A 339     -54.032  24.241  -5.376  1.00 79.72           O  
ATOM    874  CB  LEU A 339     -53.649  21.408  -5.855  1.00 79.89           C  
ATOM    875  CG  LEU A 339     -53.524  19.882  -5.879  1.00 72.49           C  
ATOM    876  CD1 LEU A 339     -54.491  19.235  -4.903  1.00 78.36           C  
ATOM    877  CD2 LEU A 339     -53.759  19.363  -7.284  1.00 73.42           C  
ATOM    878  N   VAL A 340     -51.830  24.337  -4.872  1.00 68.54           N  
ATOM    879  CA  VAL A 340     -51.744  25.778  -5.095  1.00 72.82           C  
ATOM    880  C   VAL A 340     -52.120  26.096  -6.534  1.00 77.96           C  
ATOM    881  O   VAL A 340     -51.520  25.573  -7.481  1.00 75.05           O  
ATOM    882  CB  VAL A 340     -50.343  26.299  -4.766  1.00 74.28           C  
ATOM    883  CG1 VAL A 340     -50.291  27.806  -4.952  1.00 74.69           C  
ATOM    884  CG2 VAL A 340     -49.952  25.925  -3.347  1.00 86.06           C  
ATOM    885  N   GLU A 341     -53.119  26.961  -6.705  1.00 83.03           N  
ATOM    886  CA  GLU A 341     -53.534  27.421  -8.020  1.00 77.41           C  
ATOM    887  C   GLU A 341     -53.448  28.931  -8.185  1.00 66.37           C  
ATOM    888  O   GLU A 341     -53.593  29.421  -9.310  1.00 89.07           O  
ATOM    889  CB  GLU A 341     -54.966  26.952  -8.320  1.00 69.24           C  
ATOM    890  CG  GLU A 341     -55.098  25.436  -8.319  1.00 88.05           C  
ATOM    891  CD  GLU A 341     -56.492  24.959  -8.666  1.00 84.47           C  
ATOM    892  OE1 GLU A 341     -57.405  25.805  -8.798  1.00 81.70           O  
ATOM    893  OE2 GLU A 341     -56.674  23.730  -8.806  1.00 78.86           O1-
ATOM    894  N   SER A 342     -53.214  29.676  -7.110  1.00 76.59           N  
ATOM    895  CA  SER A 342     -52.992  31.109  -7.200  1.00 77.80           C  
ATOM    896  C   SER A 342     -52.218  31.559  -5.972  1.00 78.20           C  
ATOM    897  O   SER A 342     -52.402  31.015  -4.881  1.00 74.54           O  
ATOM    898  CB  SER A 342     -54.307  31.885  -7.306  1.00 77.53           C  
ATOM    899  OG  SER A 342     -54.063  33.281  -7.315  1.00 72.29           O  
ATOM    900  N   GLU A 343     -51.348  32.548  -6.165  1.00 68.91           N  
ATOM    901  CA  GLU A 343     -50.622  33.178  -5.071  1.00 73.57           C  
ATOM    902  C   GLU A 343     -50.889  34.677  -5.020  1.00 73.32           C  
ATOM    903  O   GLU A 343     -50.098  35.427  -4.440  1.00 76.73           O  
ATOM    904  CB  GLU A 343     -49.125  32.890  -5.193  1.00 78.37           C  
ATOM    905  CG  GLU A 343     -48.787  31.416  -5.025  1.00 77.25           C  
ATOM    906  CD  GLU A 343     -47.358  31.083  -5.407  1.00 89.71           C  
ATOM    907  OE1 GLU A 343     -46.743  31.856  -6.174  1.00 91.36           O  
ATOM    908  OE2 GLU A 343     -46.850  30.041  -4.941  1.00 87.52           O1-
ATOM    909  N   SER A 344     -51.995  35.120  -5.619  1.00 72.09           N  
ATOM    910  CA  SER A 344     -52.340  36.535  -5.634  1.00 80.03           C  
ATOM    911  C   SER A 344     -52.578  37.035  -4.217  1.00 83.82           C  
ATOM    912  O   SER A 344     -53.296  36.406  -3.435  1.00 84.05           O  
ATOM    913  CB  SER A 344     -53.588  36.769  -6.488  1.00 78.21           C  
ATOM    914  OG  SER A 344     -54.763  36.368  -5.801  1.00 96.22           O  
ATOM    915  N   ASN A 345     -51.970  38.172  -3.892  1.00 85.93           N  
ATOM    916  CA  ASN A 345     -52.117  38.762  -2.571  1.00 96.37           C  
ATOM    917  C   ASN A 345     -53.462  39.469  -2.469  1.00104.03           C  
ATOM    918  O   ASN A 345     -53.794  40.316  -3.304  1.00 95.42           O  
ATOM    919  CB  ASN A 345     -50.980  39.743  -2.295  1.00 96.77           C  
ATOM    920  CG  ASN A 345     -50.982  40.243  -0.869  1.00107.12           C  
ATOM    921  ND2 ASN A 345     -50.560  41.487  -0.677  1.00127.81           N  
ATOM    922  OD1 ASN A 345     -51.366  39.520   0.052  1.00 95.34           O  
ATOM    923  N   ASN A 346     -54.236  39.119  -1.443  1.00128.75           N  
ATOM    924  CA  ASN A 346     -55.567  39.678  -1.249  1.00136.92           C  
ATOM    925  C   ASN A 346     -55.631  40.701  -0.119  1.00141.25           C  
ATOM    926  O   ASN A 346     -56.707  41.256   0.133  1.00144.12           O  
ATOM    927  CB  ASN A 346     -56.579  38.548  -1.005  1.00113.23           C  
ATOM    928  CG  ASN A 346     -56.797  37.676  -2.243  1.00118.25           C  
ATOM    929  ND2 ASN A 346     -57.830  37.989  -3.016  1.00101.19           N  
ATOM    930  OD1 ASN A 346     -56.044  36.733  -2.494  1.00132.70           O  
ATOM    931  N   ASN A 347     -54.511  40.974   0.561  1.00140.07           N  
ATOM    932  CA  ASN A 347     -54.477  42.047   1.553  1.00126.07           C  
ATOM    933  C   ASN A 347     -54.498  43.416   0.882  1.00135.47           C  
ATOM    934  O   ASN A 347     -55.322  44.275   1.219  1.00131.90           O  
ATOM    935  CB  ASN A 347     -53.235  41.910   2.437  1.00131.83           C  
ATOM    936  CG  ASN A 347     -53.301  40.711   3.362  1.00128.92           C  
ATOM    937  ND2 ASN A 347     -52.886  39.553   2.861  1.00103.46           N  
ATOM    938  OD1 ASN A 347     -53.712  40.827   4.518  1.00128.48           O  
ATOM    939  N   LYS A 348     -53.579  43.641  -0.062  1.00143.39           N  
ATOM    940  CA  LYS A 348     -53.527  44.878  -0.843  1.00152.79           C  
ATOM    941  C   LYS A 348     -53.055  44.496  -2.245  1.00147.01           C  
ATOM    942  O   LYS A 348     -51.856  44.293  -2.460  1.00144.49           O  
ATOM    943  CB  LYS A 348     -52.598  45.902  -0.206  1.00140.77           C  
ATOM    944  CG  LYS A 348     -53.155  46.633   1.011  1.00122.16           C  
ATOM    945  CD  LYS A 348     -52.196  46.551   2.194  1.00108.24           C  
ATOM    946  CE  LYS A 348     -50.734  46.453   1.748  1.00126.67           C  
ATOM    947  NZ  LYS A 348     -50.255  47.642   0.976  1.00119.25           N1+
ATOM    948  N   ASN A 349     -53.996  44.408  -3.190  1.00149.16           N  
ATOM    949  CA  ASN A 349     -53.698  43.939  -4.546  1.00137.64           C  
ATOM    950  C   ASN A 349     -53.158  45.096  -5.390  1.00139.58           C  
ATOM    951  O   ASN A 349     -53.832  45.657  -6.258  1.00113.75           O  
ATOM    952  CB  ASN A 349     -54.932  43.312  -5.181  1.00120.58           C  
ATOM    953  CG  ASN A 349     -55.708  42.438  -4.211  1.00136.86           C  
ATOM    954  ND2 ASN A 349     -55.958  41.193  -4.604  1.00131.03           N  
ATOM    955  OD1 ASN A 349     -56.070  42.873  -3.117  1.00129.05           O  
ATOM    956  N   GLY A 350     -51.903  45.448  -5.113  1.00142.26           N  
ATOM    957  CA  GLY A 350     -51.182  46.447  -5.878  1.00131.54           C  
ATOM    958  C   GLY A 350     -49.701  46.130  -5.928  1.00148.65           C  
ATOM    959  O   GLY A 350     -48.922  46.808  -6.609  1.00137.11           O  
ATOM    960  N   GLY A 351     -49.313  45.092  -5.210  1.00148.76           N  
ATOM    961  CA  GLY A 351     -47.937  44.660  -5.111  1.00139.41           C  
ATOM    962  C   GLY A 351     -47.714  43.941  -3.785  1.00156.22           C  
ATOM    963  O   GLY A 351     -48.616  43.262  -3.286  1.00155.85           O  
ATOM    964  N   ASP A 352     -46.509  44.121  -3.233  1.00159.28           N  
ATOM    965  CA  ASP A 352     -46.061  43.559  -1.957  1.00134.66           C  
ATOM    966  C   ASP A 352     -46.582  42.146  -1.687  1.00124.95           C  
ATOM    967  O   ASP A 352     -47.424  41.937  -0.810  1.00124.05           O  
ATOM    968  CB  ASP A 352     -46.421  44.510  -0.799  1.00126.19           C  
ATOM    969  CG  ASP A 352     -47.913  44.816  -0.705  1.00141.91           C  
ATOM    970  OD1 ASP A 352     -48.590  44.226   0.165  1.00148.69           O  
ATOM    971  OD2 ASP A 352     -48.406  45.661  -1.481  1.00145.09           O1-
ATOM    972  N   ASN A 353     -46.065  41.167  -2.426  1.00115.42           N  
ATOM    973  CA  ASN A 353     -46.434  39.765  -2.276  1.00 93.02           C  
ATOM    974  C   ASN A 353     -45.192  38.970  -1.896  1.00 89.83           C  
ATOM    975  O   ASN A 353     -44.139  39.126  -2.522  1.00 93.23           O  
ATOM    976  CB  ASN A 353     -47.052  39.222  -3.574  1.00 88.02           C  
ATOM    977  CG  ASN A 353     -47.605  37.810  -3.429  1.00 85.41           C  
ATOM    978  ND2 ASN A 353     -48.021  37.228  -4.546  1.00 88.88           N  
ATOM    979  OD1 ASN A 353     -47.670  37.256  -2.332  1.00105.59           O  
ATOM    980  N   ILE A 354     -45.315  38.122  -0.871  1.00 89.49           N  
ATOM    981  CA  ILE A 354     -44.163  37.359  -0.395  1.00 82.03           C  
ATOM    982  C   ILE A 354     -43.654  36.409  -1.470  1.00 87.24           C  
ATOM    983  O   ILE A 354     -42.447  36.151  -1.562  1.00 97.08           O  
ATOM    984  CB  ILE A 354     -44.523  36.601   0.901  1.00 92.12           C  
ATOM    985  CG1 ILE A 354     -43.350  35.740   1.383  1.00 80.69           C  
ATOM    986  CG2 ILE A 354     -45.756  35.741   0.693  1.00 81.20           C  
ATOM    987  CD1 ILE A 354     -42.186  36.532   1.940  1.00 86.96           C  
ATOM    988  N   PHE A 355     -44.549  35.886  -2.310  1.00 84.31           N  
ATOM    989  CA  PHE A 355     -44.158  34.884  -3.292  1.00 80.85           C  
ATOM    990  C   PHE A 355     -43.391  35.470  -4.466  1.00 77.74           C  
ATOM    991  O   PHE A 355     -42.809  34.705  -5.244  1.00 79.76           O  
ATOM    992  CB  PHE A 355     -45.397  34.136  -3.778  1.00 72.91           C  
ATOM    993  CG  PHE A 355     -46.137  33.443  -2.673  1.00 79.14           C  
ATOM    994  CD1 PHE A 355     -45.574  32.352  -2.028  1.00 68.78           C  
ATOM    995  CD2 PHE A 355     -47.379  33.893  -2.261  1.00 77.29           C  
ATOM    996  CE1 PHE A 355     -46.242  31.715  -1.002  1.00 73.89           C  
ATOM    997  CE2 PHE A 355     -48.054  33.261  -1.234  1.00 78.59           C  
ATOM    998  CZ  PHE A 355     -47.485  32.169  -0.602  1.00 66.82           C  
ATOM    999  N   ASP A 356     -43.369  36.797  -4.610  1.00 81.01           N  
ATOM   1000  CA  ASP A 356     -42.499  37.419  -5.603  1.00 83.68           C  
ATOM   1001  C   ASP A 356     -41.041  37.389  -5.167  1.00 79.98           C  
ATOM   1002  O   ASP A 356     -40.144  37.402  -6.016  1.00 95.92           O  
ATOM   1003  CB  ASP A 356     -42.930  38.864  -5.860  1.00 85.63           C  
ATOM   1004  CG  ASP A 356     -44.206  38.961  -6.669  1.00 96.18           C  
ATOM   1005  OD1 ASP A 356     -44.402  38.128  -7.580  1.00102.34           O  
ATOM   1006  OD2 ASP A 356     -45.010  39.879  -6.397  1.00101.60           O1-
ATOM   1007  N   TYR A 357     -40.784  37.349  -3.860  1.00 87.03           N  
ATOM   1008  CA  TYR A 357     -39.435  37.459  -3.321  1.00 73.30           C  
ATOM   1009  C   TYR A 357     -38.841  36.123  -2.896  1.00 75.30           C  
ATOM   1010  O   TYR A 357     -37.697  36.093  -2.432  1.00 81.49           O  
ATOM   1011  CB  TYR A 357     -39.420  38.425  -2.129  1.00 77.81           C  
ATOM   1012  CG  TYR A 357     -39.788  39.851  -2.486  1.00101.21           C  
ATOM   1013  CD1 TYR A 357     -38.855  40.709  -3.054  1.00105.75           C  
ATOM   1014  CD2 TYR A 357     -41.068  40.339  -2.251  1.00109.86           C  
ATOM   1015  CE1 TYR A 357     -39.187  42.013  -3.383  1.00114.42           C  
ATOM   1016  CE2 TYR A 357     -41.409  41.642  -2.575  1.00113.72           C  
ATOM   1017  CZ  TYR A 357     -40.464  42.473  -3.141  1.00122.03           C  
ATOM   1018  OH  TYR A 357     -40.800  43.768  -3.465  1.00142.15           O  
ATOM   1019  N   ILE A 358     -39.582  35.022  -3.027  1.00 75.53           N  
ATOM   1020  CA  ILE A 358     -39.088  33.709  -2.638  1.00 83.40           C  
ATOM   1021  C   ILE A 358     -39.377  32.723  -3.761  1.00 80.48           C  
ATOM   1022  O   ILE A 358     -40.187  32.979  -4.654  1.00 84.99           O  
ATOM   1023  CB  ILE A 358     -39.708  33.206  -1.314  1.00 79.22           C  
ATOM   1024  CG1 ILE A 358     -41.185  32.865  -1.505  1.00 70.62           C  
ATOM   1025  CG2 ILE A 358     -39.554  34.240  -0.206  1.00 70.31           C  
ATOM   1026  CD1 ILE A 358     -41.850  32.369  -0.244  1.00 84.22           C  
ATOM   1027  N   SER A 359     -38.686  31.583  -3.707  1.00 79.73           N  
ATOM   1028  CA  SER A 359     -38.940  30.459  -4.608  1.00 81.68           C  
ATOM   1029  C   SER A 359     -39.748  29.422  -3.831  1.00 82.84           C  
ATOM   1030  O   SER A 359     -39.222  28.447  -3.294  1.00 78.45           O  
ATOM   1031  CB  SER A 359     -37.628  29.888  -5.143  1.00 80.94           C  
ATOM   1032  OG  SER A 359     -37.840  28.682  -5.859  1.00 97.94           O  
ATOM   1033  N   PHE A 360     -41.056  29.647  -3.771  1.00 80.37           N  
ATOM   1034  CA  PHE A 360     -41.939  28.844  -2.938  1.00 70.39           C  
ATOM   1035  C   PHE A 360     -42.454  27.636  -3.709  1.00 70.46           C  
ATOM   1036  O   PHE A 360     -42.991  27.776  -4.813  1.00 86.47           O  
ATOM   1037  CB  PHE A 360     -43.109  29.690  -2.438  1.00 72.19           C  
ATOM   1038  CG  PHE A 360     -44.144  28.905  -1.692  1.00 79.83           C  
ATOM   1039  CD1 PHE A 360     -43.904  28.474  -0.398  1.00 72.05           C  
ATOM   1040  CD2 PHE A 360     -45.360  28.602  -2.282  1.00 71.03           C  
ATOM   1041  CE1 PHE A 360     -44.853  27.751   0.289  1.00 70.38           C  
ATOM   1042  CE2 PHE A 360     -46.316  27.877  -1.597  1.00 67.93           C  
ATOM   1043  CZ  PHE A 360     -46.062  27.454  -0.310  1.00 79.71           C  
ATOM   1044  N   GLU A 361     -42.301  26.451  -3.120  1.00 83.74           N  
ATOM   1045  CA  GLU A 361     -42.790  25.227  -3.733  1.00 76.61           C  
ATOM   1046  C   GLU A 361     -43.813  24.483  -2.894  1.00 74.58           C  
ATOM   1047  O   GLU A 361     -44.451  23.559  -3.413  1.00 84.67           O  
ATOM   1048  CB  GLU A 361     -41.625  24.280  -4.056  1.00 66.67           C  
ATOM   1049  CG  GLU A 361     -40.712  24.818  -5.140  1.00 86.70           C  
ATOM   1050  CD  GLU A 361     -39.802  23.758  -5.717  1.00103.53           C  
ATOM   1051  OE1 GLU A 361     -39.922  22.584  -5.302  1.00 99.36           O  
ATOM   1052  OE2 GLU A 361     -38.969  24.102  -6.586  1.00 90.63           O1-
ATOM   1053  N   GLY A 362     -43.996  24.846  -1.636  1.00 78.66           N  
ATOM   1054  CA  GLY A 362     -45.037  24.224  -0.848  1.00 77.38           C  
ATOM   1055  C   GLY A 362     -44.788  24.358   0.637  1.00 78.26           C  
ATOM   1056  O   GLY A 362     -43.789  24.922   1.086  1.00 72.72           O  
ATOM   1057  N   ILE A 363     -45.739  23.815   1.392  1.00 79.26           N  
ATOM   1058  CA  ILE A 363     -45.699  23.797   2.846  1.00 67.12           C  
ATOM   1059  C   ILE A 363     -46.052  22.392   3.307  1.00 71.18           C  
ATOM   1060  O   ILE A 363     -47.018  21.797   2.813  1.00 66.30           O  
ATOM   1061  CB  ILE A 363     -46.679  24.812   3.467  1.00 60.09           C  
ATOM   1062  CG1 ILE A 363     -46.428  26.218   2.933  1.00 62.69           C  
ATOM   1063  CG2 ILE A 363     -46.556  24.797   4.983  1.00 65.10           C  
ATOM   1064  CD1 ILE A 363     -47.367  27.252   3.510  1.00 72.59           C  
ATOM   1065  N   VAL A 364     -45.274  21.862   4.244  1.00 76.19           N  
ATOM   1066  CA  VAL A 364     -45.654  20.671   4.990  1.00 74.58           C  
ATOM   1067  C   VAL A 364     -46.055  21.139   6.382  1.00 80.51           C  
ATOM   1068  O   VAL A 364     -45.202  21.525   7.190  1.00 74.28           O  
ATOM   1069  CB  VAL A 364     -44.527  19.632   5.044  1.00 72.65           C  
ATOM   1070  CG1 VAL A 364     -44.956  18.444   5.880  1.00 75.60           C  
ATOM   1071  CG2 VAL A 364     -44.159  19.183   3.641  1.00 88.34           C  
ATOM   1072  N   GLY A 365     -47.357  21.129   6.654  1.00 81.85           N  
ATOM   1073  CA  GLY A 365     -47.840  21.577   7.948  1.00 69.06           C  
ATOM   1074  C   GLY A 365     -47.506  20.571   9.034  1.00 75.26           C  
ATOM   1075  O   GLY A 365     -47.699  19.361   8.864  1.00 83.02           O  
ATOM   1076  N   LEU A 366     -47.010  21.072  10.164  1.00 71.86           N  
ATOM   1077  CA  LEU A 366     -46.620  20.230  11.287  1.00 69.76           C  
ATOM   1078  C   LEU A 366     -47.379  20.566  12.563  1.00 66.45           C  
ATOM   1079  O   LEU A 366     -47.021  20.066  13.637  1.00 76.30           O  
ATOM   1080  CB  LEU A 366     -45.112  20.336  11.525  1.00 61.90           C  
ATOM   1081  CG  LEU A 366     -44.281  19.637  10.450  1.00 75.38           C  
ATOM   1082  CD1 LEU A 366     -42.793  19.836  10.690  1.00 66.92           C  
ATOM   1083  CD2 LEU A 366     -44.636  18.156  10.402  1.00 62.84           C  
ATOM   1084  N   GLY A 367     -48.412  21.396  12.478  1.00 76.35           N  
ATOM   1085  CA  GLY A 367     -49.212  21.739  13.630  1.00 72.71           C  
ATOM   1086  C   GLY A 367     -50.191  20.639  13.988  1.00 74.10           C  
ATOM   1087  O   GLY A 367     -50.143  19.519  13.477  1.00 84.02           O  
ATOM   1088  N   PHE A 368     -51.104  20.982  14.891  1.00 74.58           N  
ATOM   1089  CA  PHE A 368     -52.042  20.014  15.432  1.00 70.95           C  
ATOM   1090  C   PHE A 368     -53.257  19.873  14.519  1.00 78.39           C  
ATOM   1091  O   PHE A 368     -53.564  20.772  13.734  1.00 78.16           O  
ATOM   1092  CB  PHE A 368     -52.457  20.431  16.840  1.00 80.37           C  
ATOM   1093  CG  PHE A 368     -51.373  20.240  17.866  1.00 75.86           C  
ATOM   1094  CD1 PHE A 368     -50.421  21.223  18.079  1.00 76.59           C  
ATOM   1095  CD2 PHE A 368     -51.297  19.070  18.604  1.00 67.55           C  
ATOM   1096  CE1 PHE A 368     -49.415  21.048  19.015  1.00 73.28           C  
ATOM   1097  CE2 PHE A 368     -50.295  18.887  19.540  1.00 66.28           C  
ATOM   1098  CZ  PHE A 368     -49.350  19.878  19.744  1.00 63.81           C  
ATOM   1099  N   PRO A 369     -53.959  18.737  14.595  1.00 86.85           N  
ATOM   1100  CA  PRO A 369     -55.082  18.499  13.669  1.00 72.40           C  
ATOM   1101  C   PRO A 369     -56.187  19.540  13.734  1.00 84.73           C  
ATOM   1102  O   PRO A 369     -57.012  19.596  12.813  1.00 94.59           O  
ATOM   1103  CB  PRO A 369     -55.598  17.119  14.098  1.00 74.93           C  
ATOM   1104  CG  PRO A 369     -54.418  16.459  14.742  1.00 62.36           C  
ATOM   1105  CD  PRO A 369     -53.660  17.554  15.423  1.00 81.14           C  
ATOM   1106  N   GLY A 370     -56.241  20.360  14.786  1.00 94.46           N  
ATOM   1107  CA  GLY A 370     -57.291  21.360  14.880  1.00 90.12           C  
ATOM   1108  C   GLY A 370     -57.253  22.381  13.760  1.00 98.18           C  
ATOM   1109  O   GLY A 370     -58.281  22.978  13.425  1.00 98.66           O  
ATOM   1110  N   MET A 371     -56.080  22.596  13.164  1.00 94.60           N  
ATOM   1111  CA  MET A 371     -55.910  23.568  12.091  1.00 85.92           C  
ATOM   1112  C   MET A 371     -56.048  22.962  10.700  1.00 84.57           C  
ATOM   1113  O   MET A 371     -55.870  23.681   9.710  1.00 86.06           O  
ATOM   1114  CB  MET A 371     -54.546  24.252  12.200  1.00 73.02           C  
ATOM   1115  CG  MET A 371     -54.432  25.262  13.316  1.00 91.93           C  
ATOM   1116  SD  MET A 371     -52.935  26.247  13.129  1.00107.55           S  
ATOM   1117  CE  MET A 371     -53.281  27.083  11.582  1.00103.11           C  
ATOM   1118  N   LEU A 372     -56.348  21.671  10.595  1.00 92.12           N  
ATOM   1119  CA  LEU A 372     -56.523  21.042   9.290  1.00 80.14           C  
ATOM   1120  C   LEU A 372     -57.766  21.605   8.606  1.00 86.18           C  
ATOM   1121  O   LEU A 372     -58.866  21.561   9.168  1.00 94.86           O  
ATOM   1122  CB  LEU A 372     -56.629  19.527   9.445  1.00 81.81           C  
ATOM   1123  CG  LEU A 372     -56.489  18.683   8.177  1.00 83.53           C  
ATOM   1124  CD1 LEU A 372     -55.080  18.786   7.607  1.00 81.78           C  
ATOM   1125  CD2 LEU A 372     -56.853  17.236   8.460  1.00 87.40           C  
ATOM   1126  N   SER A 373     -57.589  22.140   7.393  1.00 87.30           N  
ATOM   1127  CA  SER A 373     -58.690  22.778   6.678  1.00 84.23           C  
ATOM   1128  C   SER A 373     -59.542  21.775   5.911  1.00 84.49           C  
ATOM   1129  O   SER A 373     -60.742  22.004   5.725  1.00 94.21           O  
ATOM   1130  CB  SER A 373     -58.155  23.837   5.709  1.00 77.48           C  
ATOM   1131  OG  SER A 373     -57.459  24.865   6.391  1.00 83.92           O  
ATOM   1132  N   ALA A 374     -58.948  20.678   5.453  1.00 85.57           N  
ATOM   1133  CA  ALA A 374     -59.682  19.661   4.717  1.00 71.75           C  
ATOM   1134  C   ALA A 374     -58.913  18.353   4.802  1.00 79.35           C  
ATOM   1135  O   ALA A 374     -57.703  18.336   5.047  1.00 81.44           O  
ATOM   1136  CB  ALA A 374     -59.901  20.063   3.259  1.00 73.84           C  
ATOM   1137  N   GLY A 375     -59.635  17.259   4.602  1.00 78.93           N  
ATOM   1138  CA  GLY A 375     -59.019  15.952   4.605  1.00 87.55           C  
ATOM   1139  C   GLY A 375     -59.311  15.179   5.878  1.00100.65           C  
ATOM   1140  O   GLY A 375     -59.710  15.729   6.907  1.00 91.65           O  
ATOM   1141  N   ASN A 376     -59.102  13.866   5.797  1.00122.74           N  
ATOM   1142  CA  ASN A 376     -59.423  12.984   6.911  1.00102.34           C  
ATOM   1143  C   ASN A 376     -58.371  13.033   8.012  1.00 95.32           C  
ATOM   1144  O   ASN A 376     -58.688  12.752   9.173  1.00102.00           O  
ATOM   1145  CB  ASN A 376     -59.587  11.553   6.397  1.00101.12           C  
ATOM   1146  CG  ASN A 376     -58.755  11.284   5.148  1.00139.23           C  
ATOM   1147  ND2 ASN A 376     -58.012  10.183   5.159  1.00128.12           N  
ATOM   1148  OD1 ASN A 376     -58.775  12.061   4.190  1.00121.56           O  
ATOM   1149  N   ILE A 377     -57.134  13.392   7.684  1.00 96.47           N  
ATOM   1150  CA  ILE A 377     -56.027  13.256   8.628  1.00 80.89           C  
ATOM   1151  C   ILE A 377     -54.860  14.136   8.190  1.00 80.21           C  
ATOM   1152  O   ILE A 377     -54.576  14.236   6.986  1.00100.31           O  
ATOM   1153  CB  ILE A 377     -55.610  11.780   8.759  1.00 78.76           C  
ATOM   1154  CG1 ILE A 377     -54.452  11.612   9.743  1.00 94.79           C  
ATOM   1155  CG2 ILE A 377     -55.247  11.197   7.399  1.00101.58           C  
ATOM   1156  CD1 ILE A 377     -54.161  10.169  10.086  1.00 85.83           C  
ATOM   1157  N   PRO A 378     -54.178  14.807   9.115  1.00 86.89           N  
ATOM   1158  CA  PRO A 378     -53.018  15.625   8.738  1.00 81.83           C  
ATOM   1159  C   PRO A 378     -51.837  14.758   8.331  1.00 74.09           C  
ATOM   1160  O   PRO A 378     -51.810  13.545   8.540  1.00 94.40           O  
ATOM   1161  CB  PRO A 378     -52.709  16.424  10.009  1.00 79.35           C  
ATOM   1162  CG  PRO A 378     -53.962  16.356  10.825  1.00 83.85           C  
ATOM   1163  CD  PRO A 378     -54.566  15.023  10.519  1.00 82.82           C  
ATOM   1164  N   PHE A 379     -50.832  15.420   7.756  1.00 93.42           N  
ATOM   1165  CA  PHE A 379     -49.715  14.705   7.145  1.00 87.35           C  
ATOM   1166  C   PHE A 379     -48.908  13.931   8.178  1.00 80.33           C  
ATOM   1167  O   PHE A 379     -48.667  12.729   8.019  1.00 87.97           O  
ATOM   1168  CB  PHE A 379     -48.819  15.689   6.395  1.00 83.68           C  
ATOM   1169  CG  PHE A 379     -47.553  15.079   5.866  1.00 89.52           C  
ATOM   1170  CD1 PHE A 379     -47.558  14.350   4.689  1.00 95.08           C  
ATOM   1171  CD2 PHE A 379     -46.354  15.243   6.539  1.00 88.55           C  
ATOM   1172  CE1 PHE A 379     -46.393  13.790   4.196  1.00 86.26           C  
ATOM   1173  CE2 PHE A 379     -45.185  14.685   6.050  1.00 90.28           C  
ATOM   1174  CZ  PHE A 379     -45.206  13.959   4.877  1.00 82.45           C  
ATOM   1175  N   PHE A 380     -48.463  14.609   9.238  1.00 81.26           N  
ATOM   1176  CA  PHE A 380     -47.579  13.966  10.207  1.00 87.71           C  
ATOM   1177  C   PHE A 380     -48.277  12.817  10.922  1.00 82.30           C  
ATOM   1178  O   PHE A 380     -47.687  11.744  11.108  1.00 82.99           O  
ATOM   1179  CB  PHE A 380     -47.066  14.992  11.215  1.00 82.64           C  
ATOM   1180  CG  PHE A 380     -46.038  14.448  12.155  1.00 80.01           C  
ATOM   1181  CD1 PHE A 380     -44.886  13.854  11.669  1.00 87.05           C  
ATOM   1182  CD2 PHE A 380     -46.214  14.537  13.526  1.00 95.96           C  
ATOM   1183  CE1 PHE A 380     -43.929  13.350  12.532  1.00 95.47           C  
ATOM   1184  CE2 PHE A 380     -45.259  14.038  14.397  1.00 79.43           C  
ATOM   1185  CZ  PHE A 380     -44.116  13.444  13.899  1.00 91.10           C  
ATOM   1186  N   ASP A 381     -49.531  13.023  11.330  1.00 79.88           N  
ATOM   1187  CA  ASP A 381     -50.300  11.943  11.937  1.00 80.25           C  
ATOM   1188  C   ASP A 381     -50.458  10.774  10.971  1.00 92.21           C  
ATOM   1189  O   ASP A 381     -50.315   9.609  11.362  1.00 93.64           O  
ATOM   1190  CB  ASP A 381     -51.668  12.464  12.380  1.00 88.59           C  
ATOM   1191  CG  ASP A 381     -51.569  13.686  13.281  1.00 93.99           C  
ATOM   1192  OD1 ASP A 381     -50.842  14.638  12.924  1.00 96.19           O  
ATOM   1193  OD2 ASP A 381     -52.232  13.704  14.340  1.00 94.49           O1-
ATOM   1194  N   ASN A 382     -50.744  11.066   9.700  1.00 79.39           N  
ATOM   1195  CA  ASN A 382     -50.867  10.006   8.707  1.00 80.96           C  
ATOM   1196  C   ASN A 382     -49.542   9.285   8.497  1.00 86.79           C  
ATOM   1197  O   ASN A 382     -49.529   8.072   8.256  1.00 82.48           O  
ATOM   1198  CB  ASN A 382     -51.381  10.582   7.387  1.00 81.02           C  
ATOM   1199  CG  ASN A 382     -52.119   9.557   6.550  1.00 83.26           C  
ATOM   1200  ND2 ASN A 382     -52.350   9.882   5.281  1.00 97.15           N  
ATOM   1201  OD1 ASN A 382     -52.483   8.487   7.038  1.00 88.65           O  
ATOM   1202  N   LEU A 383     -48.422  10.008   8.584  1.00 88.57           N  
ATOM   1203  CA  LEU A 383     -47.119   9.353   8.516  1.00 85.87           C  
ATOM   1204  C   LEU A 383     -46.940   8.383   9.675  1.00 88.09           C  
ATOM   1205  O   LEU A 383     -46.442   7.267   9.489  1.00 90.70           O  
ATOM   1206  CB  LEU A 383     -45.998  10.396   8.509  1.00 85.43           C  
ATOM   1207  CG  LEU A 383     -44.546   9.926   8.341  1.00 88.60           C  
ATOM   1208  CD1 LEU A 383     -43.708  11.028   7.722  1.00 68.43           C  
ATOM   1209  CD2 LEU A 383     -43.912   9.483   9.660  1.00 87.04           C  
ATOM   1210  N   LEU A 384     -47.333   8.797  10.882  1.00 83.07           N  
ATOM   1211  CA  LEU A 384     -47.167   7.933  12.047  1.00 83.62           C  
ATOM   1212  C   LEU A 384     -48.104   6.733  11.984  1.00 83.37           C  
ATOM   1213  O   LEU A 384     -47.712   5.616  12.342  1.00 93.96           O  
ATOM   1214  CB  LEU A 384     -47.397   8.731  13.329  1.00 74.33           C  
ATOM   1215  CG  LEU A 384     -46.466   9.928  13.530  1.00 86.60           C  
ATOM   1216  CD1 LEU A 384     -47.013  10.850  14.602  1.00 75.03           C  
ATOM   1217  CD2 LEU A 384     -45.055   9.470  13.878  1.00 74.95           C  
ATOM   1218  N   LYS A 385     -49.341   6.941  11.523  1.00 79.93           N  
ATOM   1219  CA  LYS A 385     -50.285   5.831  11.418  1.00 77.44           C  
ATOM   1220  C   LYS A 385     -49.803   4.779  10.426  1.00 84.52           C  
ATOM   1221  O   LYS A 385     -50.144   3.599  10.560  1.00101.90           O  
ATOM   1222  CB  LYS A 385     -51.670   6.352  11.022  1.00 76.94           C  
ATOM   1223  CG  LYS A 385     -52.774   5.298  11.051  1.00 96.94           C  
ATOM   1224  CD  LYS A 385     -54.144   5.891  10.733  1.00114.96           C  
ATOM   1225  CE  LYS A 385     -55.242   4.835  10.830  1.00125.53           C  
ATOM   1226  NZ  LYS A 385     -56.598   5.395  10.560  1.00120.81           N1+
ATOM   1227  N   GLN A 386     -49.008   5.178   9.437  1.00 84.11           N  
ATOM   1228  CA  GLN A 386     -48.477   4.256   8.444  1.00 87.32           C  
ATOM   1229  C   GLN A 386     -47.040   3.841   8.730  1.00 95.03           C  
ATOM   1230  O   GLN A 386     -46.467   3.068   7.957  1.00 94.68           O  
ATOM   1231  CB  GLN A 386     -48.572   4.878   7.047  1.00 75.31           C  
ATOM   1232  CG  GLN A 386     -49.979   5.315   6.668  1.00 77.90           C  
ATOM   1233  CD  GLN A 386     -50.042   5.935   5.287  1.00 92.71           C  
ATOM   1234  NE2 GLN A 386     -50.986   6.849   5.090  1.00 79.20           N  
ATOM   1235  OE1 GLN A 386     -49.249   5.599   4.408  1.00106.75           O  
ATOM   1236  N   ASN A 387     -46.447   4.337   9.815  1.00 93.38           N  
ATOM   1237  CA  ASN A 387     -45.089   3.969  10.222  1.00 92.96           C  
ATOM   1238  C   ASN A 387     -45.065   3.840  11.737  1.00 97.01           C  
ATOM   1239  O   ASN A 387     -44.483   4.671  12.444  1.00102.19           O  
ATOM   1240  CB  ASN A 387     -44.072   5.003   9.735  1.00 96.43           C  
ATOM   1241  CG  ASN A 387     -43.977   5.058   8.224  1.00 93.86           C  
ATOM   1242  ND2 ASN A 387     -44.894   5.787   7.600  1.00 92.07           N  
ATOM   1243  OD1 ASN A 387     -43.094   4.448   7.625  1.00 97.03           O  
ATOM   1244  N   PRO A 388     -45.686   2.785  12.273  1.00 97.25           N  
ATOM   1245  CA  PRO A 388     -45.958   2.739  13.720  1.00 88.31           C  
ATOM   1246  C   PRO A 388     -44.723   2.588  14.595  1.00 92.78           C  
ATOM   1247  O   PRO A 388     -44.843   2.733  15.819  1.00101.61           O  
ATOM   1248  CB  PRO A 388     -46.889   1.529  13.860  1.00100.72           C  
ATOM   1249  CG  PRO A 388     -46.563   0.666  12.684  1.00106.03           C  
ATOM   1250  CD  PRO A 388     -46.200   1.598  11.568  1.00 92.66           C  
ATOM   1251  N   ASN A 389     -43.552   2.308  14.030  1.00 87.32           N  
ATOM   1252  CA  ASN A 389     -42.329   2.235  14.818  1.00105.37           C  
ATOM   1253  C   ASN A 389     -41.611   3.578  14.907  1.00106.60           C  
ATOM   1254  O   ASN A 389     -40.476   3.633  15.392  1.00108.28           O  
ATOM   1255  CB  ASN A 389     -41.391   1.166  14.247  1.00102.39           C  
ATOM   1256  CG  ASN A 389     -40.740   1.587  12.945  1.00117.13           C  
ATOM   1257  ND2 ASN A 389     -39.575   1.016  12.660  1.00127.46           N  
ATOM   1258  OD1 ASN A 389     -41.277   2.408  12.199  1.00116.81           O  
ATOM   1259  N   VAL A 390     -42.249   4.652  14.449  1.00 96.75           N  
ATOM   1260  CA  VAL A 390     -41.716   6.007  14.547  1.00 94.19           C  
ATOM   1261  C   VAL A 390     -42.403   6.702  15.716  1.00 92.97           C  
ATOM   1262  O   VAL A 390     -43.632   6.638  15.851  1.00 98.42           O  
ATOM   1263  CB  VAL A 390     -41.932   6.784  13.236  1.00 97.70           C  
ATOM   1264  CG1 VAL A 390     -41.310   8.170  13.321  1.00 89.68           C  
ATOM   1265  CG2 VAL A 390     -41.363   6.009  12.056  1.00 94.84           C  
ATOM   1266  N   ASP A 391     -41.616   7.361  16.565  1.00 93.16           N  
ATOM   1267  CA  ASP A 391     -42.202   8.009  17.732  1.00 93.85           C  
ATOM   1268  C   ASP A 391     -42.749   9.389  17.361  1.00104.91           C  
ATOM   1269  O   ASP A 391     -42.079  10.157  16.664  1.00104.70           O  
ATOM   1270  CB  ASP A 391     -41.172   8.144  18.846  1.00 84.93           C  
ATOM   1271  CG  ASP A 391     -41.781   8.644  20.138  1.00102.38           C  
ATOM   1272  OD1 ASP A 391     -42.392   7.828  20.861  1.00109.32           O  
ATOM   1273  OD2 ASP A 391     -41.659   9.854  20.421  1.00100.59           O1-
ATOM   1274  N   PRO A 392     -43.959   9.730  17.822  1.00102.07           N  
ATOM   1275  CA  PRO A 392     -44.582  11.002  17.420  1.00 93.38           C  
ATOM   1276  C   PRO A 392     -43.856  12.240  17.927  1.00 85.59           C  
ATOM   1277  O   PRO A 392     -44.351  12.932  18.822  1.00 85.98           O  
ATOM   1278  CB  PRO A 392     -45.990  10.908  18.026  1.00 90.44           C  
ATOM   1279  CG  PRO A 392     -46.223   9.444  18.238  1.00106.16           C  
ATOM   1280  CD  PRO A 392     -44.882   8.880  18.592  1.00100.36           C  
ATOM   1281  N   GLN A 393     -42.694  12.541  17.352  1.00 88.61           N  
ATOM   1282  CA  GLN A 393     -41.960  13.744  17.718  1.00 76.46           C  
ATOM   1283  C   GLN A 393     -41.025  14.116  16.578  1.00 86.24           C  
ATOM   1284  O   GLN A 393     -40.707  13.292  15.716  1.00 91.64           O  
ATOM   1285  CB  GLN A 393     -41.173  13.553  19.019  1.00 84.16           C  
ATOM   1286  CG  GLN A 393     -39.967  12.642  18.881  1.00 93.07           C  
ATOM   1287  CD  GLN A 393     -39.274  12.397  20.202  1.00 94.19           C  
ATOM   1288  NE2 GLN A 393     -39.996  11.814  21.149  1.00 96.37           N  
ATOM   1289  OE1 GLN A 393     -38.099  12.721  20.367  1.00 96.15           O  
ATOM   1290  N   PHE A 394     -40.596  15.377  16.582  1.00 77.43           N  
ATOM   1291  CA  PHE A 394     -39.626  15.869  15.614  1.00 67.83           C  
ATOM   1292  C   PHE A 394     -38.890  17.051  16.225  1.00 82.36           C  
ATOM   1293  O   PHE A 394     -39.269  17.569  17.279  1.00 91.85           O  
ATOM   1294  CB  PHE A 394     -40.290  16.257  14.286  1.00 72.64           C  
ATOM   1295  CG  PHE A 394     -41.435  17.217  14.434  1.00 77.96           C  
ATOM   1296  CD1 PHE A 394     -41.220  18.588  14.385  1.00 72.61           C  
ATOM   1297  CD2 PHE A 394     -42.729  16.749  14.618  1.00 71.68           C  
ATOM   1298  CE1 PHE A 394     -42.272  19.475  14.523  1.00 69.82           C  
ATOM   1299  CE2 PHE A 394     -43.787  17.629  14.756  1.00 73.59           C  
ATOM   1300  CZ  PHE A 394     -43.558  18.996  14.708  1.00 81.36           C  
ATOM   1301  N   SER A 395     -37.830  17.481  15.546  1.00 77.97           N  
ATOM   1302  CA  SER A 395     -37.000  18.560  16.063  1.00 79.44           C  
ATOM   1303  C   SER A 395     -36.262  19.227  14.912  1.00 86.48           C  
ATOM   1304  O   SER A 395     -36.095  18.648  13.834  1.00 89.31           O  
ATOM   1305  CB  SER A 395     -36.019  18.046  17.120  1.00 86.47           C  
ATOM   1306  OG  SER A 395     -35.629  16.714  16.841  1.00 93.20           O  
ATOM   1307  N   PHE A 396     -35.820  20.460  15.161  1.00 79.44           N  
ATOM   1308  CA  PHE A 396     -35.204  21.307  14.146  1.00 77.54           C  
ATOM   1309  C   PHE A 396     -33.845  21.780  14.634  1.00 86.36           C  
ATOM   1310  O   PHE A 396     -33.753  22.436  15.677  1.00 84.62           O  
ATOM   1311  CB  PHE A 396     -36.085  22.521  13.829  1.00 78.49           C  
ATOM   1312  CG  PHE A 396     -37.259  22.218  12.940  1.00 82.85           C  
ATOM   1313  CD1 PHE A 396     -38.478  21.847  13.479  1.00 76.09           C  
ATOM   1314  CD2 PHE A 396     -37.149  22.329  11.563  1.00 84.61           C  
ATOM   1315  CE1 PHE A 396     -39.561  21.577  12.660  1.00 85.13           C  
ATOM   1316  CE2 PHE A 396     -38.227  22.061  10.740  1.00 79.52           C  
ATOM   1317  CZ  PHE A 396     -39.433  21.685  11.288  1.00 85.47           C  
ATOM   1318  N   TYR A 397     -32.797  21.460  13.878  1.00 99.54           N  
ATOM   1319  CA  TYR A 397     -31.490  22.083  14.044  1.00 89.62           C  
ATOM   1320  C   TYR A 397     -31.319  23.109  12.934  1.00 81.54           C  
ATOM   1321  O   TYR A 397     -31.322  22.754  11.750  1.00 88.76           O  
ATOM   1322  CB  TYR A 397     -30.360  21.054  14.002  1.00 84.19           C  
ATOM   1323  CG  TYR A 397     -28.978  21.670  14.126  1.00 95.86           C  
ATOM   1324  CD1 TYR A 397     -28.560  22.253  15.316  1.00 99.07           C  
ATOM   1325  CD2 TYR A 397     -28.092  21.665  13.056  1.00 94.45           C  
ATOM   1326  CE1 TYR A 397     -27.300  22.817  15.436  1.00105.20           C  
ATOM   1327  CE2 TYR A 397     -26.830  22.226  13.167  1.00 97.77           C  
ATOM   1328  CZ  TYR A 397     -26.439  22.800  14.360  1.00111.02           C  
ATOM   1329  OH  TYR A 397     -25.186  23.360  14.477  1.00123.63           O  
ATOM   1330  N   ILE A 398     -31.180  24.375  13.315  1.00 85.61           N  
ATOM   1331  CA  ILE A 398     -31.076  25.481  12.369  1.00 87.67           C  
ATOM   1332  C   ILE A 398     -29.675  26.069  12.470  1.00101.81           C  
ATOM   1333  O   ILE A 398     -29.278  26.577  13.527  1.00106.18           O  
ATOM   1334  CB  ILE A 398     -32.144  26.553  12.631  1.00 86.30           C  
ATOM   1335  CG1 ILE A 398     -33.539  25.982  12.379  1.00 80.45           C  
ATOM   1336  CG2 ILE A 398     -31.899  27.773  11.758  1.00 91.22           C  
ATOM   1337  CD1 ILE A 398     -33.766  25.538  10.948  1.00 71.68           C  
ATOM   1338  N   SER A 399     -28.927  25.993  11.371  1.00 91.89           N  
ATOM   1339  CA  SER A 399     -27.622  26.640  11.259  1.00107.47           C  
ATOM   1340  C   SER A 399     -27.500  27.148   9.828  1.00107.99           C  
ATOM   1341  O   SER A 399     -27.107  26.393   8.924  1.00111.54           O  
ATOM   1342  CB  SER A 399     -26.481  25.690  11.613  1.00103.23           C  
ATOM   1343  OG  SER A 399     -26.315  24.697  10.616  1.00114.12           O  
ATOM   1344  N   PRO A 400     -27.838  28.416   9.580  1.00108.52           N  
ATOM   1345  CA  PRO A 400     -27.883  28.902   8.193  1.00112.85           C  
ATOM   1346  C   PRO A 400     -26.516  29.080   7.561  1.00118.79           C  
ATOM   1347  O   PRO A 400     -26.429  29.130   6.327  1.00120.12           O  
ATOM   1348  CB  PRO A 400     -28.617  30.242   8.320  1.00107.93           C  
ATOM   1349  CG  PRO A 400     -28.290  30.706   9.705  1.00108.84           C  
ATOM   1350  CD  PRO A 400     -28.194  29.465  10.553  1.00 98.24           C  
ATOM   1351  N   TYR A 401     -25.448  29.169   8.356  1.00127.36           N  
ATOM   1352  CA  TYR A 401     -24.135  29.484   7.805  1.00116.35           C  
ATOM   1353  C   TYR A 401     -23.509  28.279   7.110  1.00124.35           C  
ATOM   1354  O   TYR A 401     -22.946  28.415   6.018  1.00137.58           O  
ATOM   1355  CB  TYR A 401     -23.228  30.022   8.912  1.00126.93           C  
ATOM   1356  CG  TYR A 401     -23.841  31.198   9.644  1.00130.27           C  
ATOM   1357  CD1 TYR A 401     -23.950  32.441   9.030  1.00127.95           C  
ATOM   1358  CD2 TYR A 401     -24.324  31.063  10.940  1.00133.85           C  
ATOM   1359  CE1 TYR A 401     -24.515  33.518   9.689  1.00134.55           C  
ATOM   1360  CE2 TYR A 401     -24.890  32.136  11.608  1.00143.92           C  
ATOM   1361  CZ  TYR A 401     -24.983  33.361  10.977  1.00149.29           C  
ATOM   1362  OH  TYR A 401     -25.546  34.432  11.636  1.00147.04           O  
ATOM   1363  N   ASP A 402     -23.599  27.098   7.714  1.00124.54           N  
ATOM   1364  CA  ASP A 402     -23.198  25.868   7.054  1.00113.08           C  
ATOM   1365  C   ASP A 402     -24.434  25.194   6.458  1.00110.89           C  
ATOM   1366  O   ASP A 402     -25.537  25.751   6.458  1.00119.99           O  
ATOM   1367  CB  ASP A 402     -22.451  24.953   8.026  1.00107.22           C  
ATOM   1368  CG  ASP A 402     -23.229  24.691   9.299  1.00117.87           C  
ATOM   1369  OD1 ASP A 402     -24.102  25.514   9.637  1.00127.30           O  
ATOM   1370  OD2 ASP A 402     -22.962  23.668   9.964  1.00108.22           O1-
ATOM   1371  N   GLY A 403     -24.255  23.987   5.936  1.00104.22           N  
ATOM   1372  CA  GLY A 403     -25.358  23.273   5.327  1.00 97.48           C  
ATOM   1373  C   GLY A 403     -25.897  22.178   6.219  1.00107.35           C  
ATOM   1374  O   GLY A 403     -26.526  21.228   5.743  1.00113.72           O  
ATOM   1375  N   LYS A 404     -25.662  22.306   7.521  1.00104.79           N  
ATOM   1376  CA  LYS A 404     -26.028  21.277   8.482  1.00106.24           C  
ATOM   1377  C   LYS A 404     -27.438  21.446   9.036  1.00101.25           C  
ATOM   1378  O   LYS A 404     -27.805  20.731   9.973  1.00104.61           O  
ATOM   1379  CB  LYS A 404     -25.016  21.251   9.632  1.00 95.24           C  
ATOM   1380  N   SER A 405     -28.232  22.367   8.490  1.00100.16           N  
ATOM   1381  CA  SER A 405     -29.618  22.497   8.923  1.00 86.07           C  
ATOM   1382  C   SER A 405     -30.372  21.206   8.633  1.00 91.01           C  
ATOM   1383  O   SER A 405     -30.298  20.664   7.526  1.00 99.98           O  
ATOM   1384  CB  SER A 405     -30.289  23.678   8.224  1.00 83.55           C  
ATOM   1385  OG  SER A 405     -29.712  24.904   8.637  1.00 93.75           O  
ATOM   1386  N   THR A 406     -31.091  20.707   9.636  1.00 92.23           N  
ATOM   1387  CA  THR A 406     -31.663  19.372   9.555  1.00 89.92           C  
ATOM   1388  C   THR A 406     -32.973  19.313  10.327  1.00 87.18           C  
ATOM   1389  O   THR A 406     -33.098  19.893  11.410  1.00 90.76           O  
ATOM   1390  CB  THR A 406     -30.686  18.321  10.104  1.00 77.56           C  
ATOM   1391  CG2 THR A 406     -31.302  16.929  10.071  1.00 79.66           C  
ATOM   1392  OG1 THR A 406     -29.491  18.324   9.315  1.00112.11           O  
ATOM   1393  N   LEU A 407     -33.946  18.617   9.749  1.00 80.45           N  
ATOM   1394  CA  LEU A 407     -35.164  18.212  10.436  1.00 84.79           C  
ATOM   1395  C   LEU A 407     -35.070  16.719  10.716  1.00 86.43           C  
ATOM   1396  O   LEU A 407     -34.866  15.926   9.791  1.00 98.79           O  
ATOM   1397  CB  LEU A 407     -36.399  18.520   9.592  1.00 87.26           C  
ATOM   1398  CG  LEU A 407     -37.673  17.776   9.998  1.00 79.12           C  
ATOM   1399  CD1 LEU A 407     -38.243  18.364  11.273  1.00 85.49           C  
ATOM   1400  CD2 LEU A 407     -38.702  17.801   8.877  1.00 89.93           C  
ATOM   1401  N   ILE A 408     -35.212  16.335  11.979  1.00 79.02           N  
ATOM   1402  CA  ILE A 408     -35.167  14.935  12.381  1.00 94.65           C  
ATOM   1403  C   ILE A 408     -36.540  14.541  12.906  1.00 78.59           C  
ATOM   1404  O   ILE A 408     -37.156  15.286  13.676  1.00 90.20           O  
ATOM   1405  CB  ILE A 408     -34.062  14.677  13.422  1.00 90.62           C  
ATOM   1406  CG1 ILE A 408     -34.293  13.346  14.141  1.00 84.17           C  
ATOM   1407  CG2 ILE A 408     -33.956  15.830  14.401  1.00 91.38           C  
ATOM   1408  CD1 ILE A 408     -33.127  12.908  14.995  1.00116.80           C  
ATOM   1409  N   ILE A 409     -37.023  13.378  12.471  1.00 85.77           N  
ATOM   1410  CA  ILE A 409     -38.351  12.876  12.805  1.00 85.18           C  
ATOM   1411  C   ILE A 409     -38.200  11.631  13.667  1.00 92.48           C  
ATOM   1412  O   ILE A 409     -37.427  10.726  13.331  1.00 94.80           O  
ATOM   1413  CB  ILE A 409     -39.160  12.562  11.534  1.00 83.58           C  
ATOM   1414  CG1 ILE A 409     -39.317  13.818  10.680  1.00 84.21           C  
ATOM   1415  CG2 ILE A 409     -40.521  11.968  11.888  1.00 90.49           C  
ATOM   1416  CD1 ILE A 409     -40.110  13.592   9.418  1.00 93.04           C  
ATOM   1417  N   GLY A 410     -38.945  11.578  14.768  1.00 97.69           N  
ATOM   1418  CA  GLY A 410     -38.973  10.406  15.618  1.00 89.50           C  
ATOM   1419  C   GLY A 410     -37.985  10.404  16.761  1.00 91.97           C  
ATOM   1420  O   GLY A 410     -37.995   9.461  17.563  1.00105.00           O  
ATOM   1421  N   GLY A 411     -37.136  11.416  16.867  1.00 82.83           N  
ATOM   1422  CA  GLY A 411     -36.172  11.452  17.946  1.00 97.70           C  
ATOM   1423  C   GLY A 411     -35.329  12.703  17.884  1.00100.84           C  
ATOM   1424  O   GLY A 411     -35.712  13.701  17.271  1.00 92.05           O  
ATOM   1425  N   ILE A 412     -34.174  12.640  18.542  1.00108.59           N  
ATOM   1426  CA  ILE A 412     -33.228  13.749  18.564  1.00 98.76           C  
ATOM   1427  C   ILE A 412     -31.821  13.194  18.392  1.00108.64           C  
ATOM   1428  O   ILE A 412     -31.641  12.003  18.114  1.00123.67           O  
ATOM   1429  CB  ILE A 412     -33.334  14.557  19.870  1.00112.84           C  
ATOM   1430  CG1 ILE A 412     -32.994  13.668  21.067  1.00 98.98           C  
ATOM   1431  CG2 ILE A 412     -34.721  15.158  20.031  1.00 99.47           C  
ATOM   1432  CD1 ILE A 412     -32.885  14.424  22.367  1.00 93.49           C  
ATOM   1433  N   SER A 413     -30.817  14.049  18.569  1.00 91.06           N  
ATOM   1434  CA  SER A 413     -29.428  13.606  18.592  1.00104.43           C  
ATOM   1435  C   SER A 413     -28.620  14.620  19.383  1.00114.78           C  
ATOM   1436  O   SER A 413     -28.737  15.825  19.141  1.00110.26           O  
ATOM   1437  CB  SER A 413     -28.862  13.458  17.177  1.00105.62           C  
ATOM   1438  OG  SER A 413     -27.558  12.903  17.207  1.00114.93           O  
ATOM   1439  N   LYS A 414     -27.804  14.133  20.324  1.00115.44           N  
ATOM   1440  CA  LYS A 414     -26.970  15.022  21.125  1.00102.05           C  
ATOM   1441  C   LYS A 414     -25.944  15.773  20.285  1.00105.86           C  
ATOM   1442  O   LYS A 414     -25.288  16.685  20.802  1.00108.97           O  
ATOM   1443  CB  LYS A 414     -26.272  14.226  22.231  1.00 99.37           C  
ATOM   1444  N   SER A 415     -25.802  15.426  19.003  1.00 94.99           N  
ATOM   1445  CA  SER A 415     -24.927  16.092  18.046  1.00113.11           C  
ATOM   1446  C   SER A 415     -25.415  17.487  17.663  1.00109.80           C  
ATOM   1447  O   SER A 415     -24.810  18.098  16.775  1.00121.70           O  
ATOM   1448  CB  SER A 415     -24.798  15.236  16.782  1.00 96.32           C  
ATOM   1449  OG  SER A 415     -24.839  13.851  17.088  1.00119.26           O  
ATOM   1450  N   PHE A 416     -26.468  17.995  18.294  1.00109.84           N  
ATOM   1451  CA  PHE A 416     -27.054  19.286  17.945  1.00108.01           C  
ATOM   1452  C   PHE A 416     -27.135  20.248  19.118  1.00114.75           C  
ATOM   1453  O   PHE A 416     -26.906  21.448  18.937  1.00107.02           O  
ATOM   1454  CB  PHE A 416     -28.467  19.090  17.359  1.00 94.47           C  
ATOM   1455  CG  PHE A 416     -28.488  18.355  16.048  1.00104.27           C  
ATOM   1456  CD1 PHE A 416     -27.645  18.730  15.014  1.00106.71           C  
ATOM   1457  CD2 PHE A 416     -29.345  17.284  15.853  1.00101.19           C  
ATOM   1458  CE1 PHE A 416     -27.661  18.056  13.808  1.00 90.91           C  
ATOM   1459  CE2 PHE A 416     -29.366  16.605  14.651  1.00 93.42           C  
ATOM   1460  CZ  PHE A 416     -28.522  16.991  13.626  1.00 97.48           C  
ATOM   1461  N   TYR A 417     -27.460  19.761  20.310  1.00 98.37           N  
ATOM   1462  CA  TYR A 417     -27.666  20.627  21.458  1.00101.76           C  
ATOM   1463  C   TYR A 417     -26.559  20.440  22.486  1.00109.40           C  
ATOM   1464  O   TYR A 417     -25.894  19.401  22.543  1.00122.92           O  
ATOM   1465  CB  TYR A 417     -29.034  20.375  22.102  1.00100.86           C  
ATOM   1466  CG  TYR A 417     -29.219  18.995  22.698  1.00102.00           C  
ATOM   1467  CD1 TYR A 417     -29.575  17.913  21.902  1.00105.23           C  
ATOM   1468  CD2 TYR A 417     -29.063  18.781  24.060  1.00 99.06           C  
ATOM   1469  CE1 TYR A 417     -29.756  16.655  22.444  1.00110.94           C  
ATOM   1470  CE2 TYR A 417     -29.241  17.526  24.612  1.00104.51           C  
ATOM   1471  CZ  TYR A 417     -29.586  16.467  23.799  1.00106.39           C  
ATOM   1472  OH  TYR A 417     -29.763  15.215  24.344  1.00118.16           O  
ATOM   1473  N   GLU A 418     -26.365  21.478  23.296  1.00101.11           N  
ATOM   1474  CA  GLU A 418     -25.413  21.474  24.397  1.00109.48           C  
ATOM   1475  C   GLU A 418     -26.166  21.730  25.694  1.00113.34           C  
ATOM   1476  O   GLU A 418     -26.950  22.682  25.785  1.00107.89           O  
ATOM   1477  CB  GLU A 418     -24.326  22.531  24.183  1.00102.68           C  
ATOM   1478  CG  GLU A 418     -23.447  22.272  22.966  1.00129.82           C  
ATOM   1479  CD  GLU A 418     -22.614  23.479  22.568  1.00141.32           C  
ATOM   1480  OE1 GLU A 418     -22.751  24.538  23.216  1.00138.98           O  
ATOM   1481  OE2 GLU A 418     -21.826  23.369  21.603  1.00142.93           O1-
ATOM   1482  N   GLY A 419     -25.931  20.882  26.690  1.00110.34           N  
ATOM   1483  CA  GLY A 419     -26.610  21.013  27.963  1.00 96.11           C  
ATOM   1484  C   GLY A 419     -27.831  20.123  28.071  1.00105.46           C  
ATOM   1485  O   GLY A 419     -27.852  19.018  27.520  1.00 94.53           O  
ATOM   1486  N   ASP A 420     -28.854  20.589  28.779  1.00 99.21           N  
ATOM   1487  CA  ASP A 420     -30.069  19.817  28.983  1.00106.08           C  
ATOM   1488  C   ASP A 420     -31.198  20.333  28.099  1.00 92.40           C  
ATOM   1489  O   ASP A 420     -31.129  21.424  27.528  1.00 90.53           O  
ATOM   1490  CB  ASP A 420     -30.500  19.861  30.452  1.00107.63           C  
ATOM   1491  CG  ASP A 420     -29.618  19.011  31.341  1.00118.44           C  
ATOM   1492  OD1 ASP A 420     -29.144  17.956  30.869  1.00129.34           O  
ATOM   1493  OD2 ASP A 420     -29.396  19.397  32.508  1.00114.14           O1-
ATOM   1494  N   ILE A 421     -32.244  19.522  27.992  1.00 96.04           N  
ATOM   1495  CA  ILE A 421     -33.469  19.896  27.297  1.00 94.69           C  
ATOM   1496  C   ILE A 421     -34.526  20.218  28.344  1.00 95.97           C  
ATOM   1497  O   ILE A 421     -34.883  19.362  29.163  1.00104.56           O  
ATOM   1498  CB  ILE A 421     -33.947  18.782  26.354  1.00 96.49           C  
ATOM   1499  CG1 ILE A 421     -32.900  18.511  25.276  1.00103.40           C  
ATOM   1500  CG2 ILE A 421     -35.270  19.164  25.712  1.00 92.44           C  
ATOM   1501  CD1 ILE A 421     -33.322  17.464  24.279  1.00 98.45           C  
ATOM   1502  N   TYR A 422     -35.023  21.449  28.322  1.00 87.60           N  
ATOM   1503  CA  TYR A 422     -36.078  21.886  29.224  1.00 97.06           C  
ATOM   1504  C   TYR A 422     -37.421  21.752  28.516  1.00 84.12           C  
ATOM   1505  O   TYR A 422     -37.587  22.243  27.396  1.00 91.57           O  
ATOM   1506  CB  TYR A 422     -35.844  23.330  29.674  1.00 92.41           C  
ATOM   1507  CG  TYR A 422     -34.517  23.546  30.376  1.00115.70           C  
ATOM   1508  CD1 TYR A 422     -33.346  23.743  29.651  1.00110.40           C  
ATOM   1509  CD2 TYR A 422     -34.435  23.558  31.765  1.00118.87           C  
ATOM   1510  CE1 TYR A 422     -32.132  23.941  30.286  1.00107.08           C  
ATOM   1511  CE2 TYR A 422     -33.224  23.757  32.410  1.00112.69           C  
ATOM   1512  CZ  TYR A 422     -32.077  23.948  31.665  1.00129.54           C  
ATOM   1513  OH  TYR A 422     -30.872  24.147  32.300  1.00134.35           O  
ATOM   1514  N   MET A 423     -38.367  21.078  29.164  1.00 89.62           N  
ATOM   1515  CA  MET A 423     -39.672  20.798  28.580  1.00 88.85           C  
ATOM   1516  C   MET A 423     -40.697  21.826  29.038  1.00 89.16           C  
ATOM   1517  O   MET A 423     -40.701  22.242  30.200  1.00 83.63           O  
ATOM   1518  CB  MET A 423     -40.150  19.394  28.953  1.00 83.64           C  
ATOM   1519  CG  MET A 423     -39.171  18.291  28.600  1.00 97.86           C  
ATOM   1520  SD  MET A 423     -38.720  18.271  26.854  1.00101.38           S  
ATOM   1521  CE  MET A 423     -40.292  17.887  26.090  1.00 96.03           C  
ATOM   1522  N   LEU A 424     -41.567  22.229  28.114  1.00 86.65           N  
ATOM   1523  CA  LEU A 424     -42.639  23.171  28.397  1.00 78.38           C  
ATOM   1524  C   LEU A 424     -43.953  22.558  27.929  1.00 78.00           C  
ATOM   1525  O   LEU A 424     -44.066  22.159  26.757  1.00 86.77           O  
ATOM   1526  CB  LEU A 424     -42.394  24.514  27.699  1.00 83.05           C  
ATOM   1527  CG  LEU A 424     -41.119  25.257  28.095  1.00 82.52           C  
ATOM   1528  CD1 LEU A 424     -40.933  26.492  27.231  1.00 89.25           C  
ATOM   1529  CD2 LEU A 424     -41.163  25.634  29.564  1.00102.40           C  
ATOM   1530  N   PRO A 425     -44.959  22.458  28.796  1.00 79.14           N  
ATOM   1531  CA  PRO A 425     -46.229  21.849  28.378  1.00 75.76           C  
ATOM   1532  C   PRO A 425     -46.943  22.709  27.345  1.00 81.26           C  
ATOM   1533  O   PRO A 425     -47.032  23.932  27.482  1.00 78.67           O  
ATOM   1534  CB  PRO A 425     -47.029  21.758  29.683  1.00 61.04           C  
ATOM   1535  CG  PRO A 425     -46.437  22.813  30.559  1.00 73.88           C  
ATOM   1536  CD  PRO A 425     -44.976  22.861  30.212  1.00 74.83           C  
ATOM   1537  N   VAL A 426     -47.442  22.055  26.301  1.00 69.71           N  
ATOM   1538  CA  VAL A 426     -48.332  22.702  25.344  1.00 66.35           C  
ATOM   1539  C   VAL A 426     -49.734  22.703  25.937  1.00 70.97           C  
ATOM   1540  O   VAL A 426     -50.271  21.647  26.286  1.00 77.40           O  
ATOM   1541  CB  VAL A 426     -48.302  21.986  23.987  1.00 80.06           C  
ATOM   1542  CG1 VAL A 426     -49.487  22.409  23.129  1.00 69.39           C  
ATOM   1543  CG2 VAL A 426     -46.995  22.274  23.271  1.00 60.16           C  
ATOM   1544  N   LEU A 427     -50.325  23.891  26.062  1.00 78.27           N  
ATOM   1545  CA  LEU A 427     -51.639  24.034  26.674  1.00 74.47           C  
ATOM   1546  C   LEU A 427     -52.749  24.275  25.661  1.00 83.52           C  
ATOM   1547  O   LEU A 427     -53.926  24.157  26.022  1.00 73.66           O  
ATOM   1548  CB  LEU A 427     -51.626  25.180  27.691  1.00 63.11           C  
ATOM   1549  CG  LEU A 427     -50.459  25.190  28.681  1.00 76.63           C  
ATOM   1550  CD1 LEU A 427     -50.654  26.286  29.712  1.00 71.63           C  
ATOM   1551  CD2 LEU A 427     -50.293  23.838  29.356  1.00 63.18           C  
ATOM   1552  N   LYS A 428     -52.406  24.611  24.416  1.00 80.95           N  
ATOM   1553  CA  LYS A 428     -53.377  24.889  23.356  1.00 70.32           C  
ATOM   1554  C   LYS A 428     -52.958  24.097  22.121  1.00 81.96           C  
ATOM   1555  O   LYS A 428     -52.074  24.527  21.372  1.00 80.57           O  
ATOM   1556  CB  LYS A 428     -53.455  26.383  23.061  1.00 67.20           C  
ATOM   1557  CG  LYS A 428     -53.843  27.223  24.262  1.00 72.92           C  
ATOM   1558  CD  LYS A 428     -53.635  28.709  24.013  1.00 82.68           C  
ATOM   1559  CE  LYS A 428     -54.616  29.254  22.995  1.00 63.61           C  
ATOM   1560  NZ  LYS A 428     -54.692  30.739  23.062  1.00 83.70           N1+
ATOM   1561  N   GLU A 429     -53.597  22.945  21.905  1.00 72.90           N  
ATOM   1562  CA  GLU A 429     -53.214  22.034  20.825  1.00 86.25           C  
ATOM   1563  C   GLU A 429     -53.869  22.469  19.511  1.00 85.56           C  
ATOM   1564  O   GLU A 429     -54.828  21.877  19.009  1.00 84.07           O  
ATOM   1565  CB  GLU A 429     -53.564  20.597  21.187  1.00 79.30           C  
ATOM   1566  CG  GLU A 429     -52.595  19.970  22.179  1.00 84.39           C  
ATOM   1567  CD  GLU A 429     -52.779  18.469  22.316  1.00102.98           C  
ATOM   1568  OE1 GLU A 429     -53.722  17.921  21.706  1.00119.59           O  
ATOM   1569  OE2 GLU A 429     -51.977  17.835  23.034  1.00 88.62           O1-
ATOM   1570  N   SER A 430     -53.318  23.545  18.956  1.00 82.42           N  
ATOM   1571  CA  SER A 430     -53.619  23.993  17.604  1.00 77.66           C  
ATOM   1572  C   SER A 430     -52.305  24.444  16.983  1.00 80.11           C  
ATOM   1573  O   SER A 430     -51.778  23.782  16.083  1.00 87.27           O  
ATOM   1574  CB  SER A 430     -54.660  25.112  17.610  1.00 80.96           C  
ATOM   1575  OG  SER A 430     -54.309  26.119  18.545  1.00120.14           O  
ATOM   1576  N   TYR A 431     -51.767  25.562  17.467  1.00 85.17           N  
ATOM   1577  CA  TYR A 431     -50.351  25.848  17.302  1.00 78.28           C  
ATOM   1578  C   TYR A 431     -49.564  25.070  18.354  1.00 77.71           C  
ATOM   1579  O   TYR A 431     -50.130  24.422  19.237  1.00 81.59           O  
ATOM   1580  CB  TYR A 431     -50.073  27.344  17.435  1.00 74.81           C  
ATOM   1581  CG  TYR A 431     -50.753  28.231  16.419  1.00 86.33           C  
ATOM   1582  CD1 TYR A 431     -52.020  28.747  16.656  1.00 76.54           C  
ATOM   1583  CD2 TYR A 431     -50.118  28.573  15.229  1.00101.26           C  
ATOM   1584  CE1 TYR A 431     -52.644  29.567  15.731  1.00 81.72           C  
ATOM   1585  CE2 TYR A 431     -50.733  29.394  14.298  1.00 85.13           C  
ATOM   1586  CZ  TYR A 431     -51.997  29.888  14.556  1.00 97.36           C  
ATOM   1587  OH  TYR A 431     -52.617  30.706  13.639  1.00102.36           O  
ATOM   1588  N   TRP A 432     -48.238  25.132  18.272  1.00 78.56           N  
ATOM   1589  CA  TRP A 432     -47.397  24.650  19.365  1.00 73.61           C  
ATOM   1590  C   TRP A 432     -47.264  25.801  20.350  1.00 69.87           C  
ATOM   1591  O   TRP A 432     -46.318  26.591  20.301  1.00 66.36           O  
ATOM   1592  CB  TRP A 432     -46.054  24.155  18.849  1.00 69.05           C  
ATOM   1593  CG  TRP A 432     -46.184  22.861  18.111  1.00 74.34           C  
ATOM   1594  CD1 TRP A 432     -46.511  22.699  16.799  1.00 72.46           C  
ATOM   1595  CD2 TRP A 432     -46.017  21.541  18.649  1.00 79.34           C  
ATOM   1596  CE2 TRP A 432     -46.246  20.630  17.599  1.00 70.58           C  
ATOM   1597  CE3 TRP A 432     -45.690  21.042  19.914  1.00 74.48           C  
ATOM   1598  NE1 TRP A 432     -46.547  21.362  16.481  1.00 70.37           N  
ATOM   1599  CZ2 TRP A 432     -46.160  19.250  17.775  1.00 74.28           C  
ATOM   1600  CZ3 TRP A 432     -45.602  19.670  20.086  1.00 77.04           C  
ATOM   1601  CH2 TRP A 432     -45.836  18.790  19.022  1.00 74.68           C  
ATOM   1602  N   GLU A 433     -48.236  25.887  21.258  1.00 71.23           N  
ATOM   1603  CA  GLU A 433     -48.466  27.060  22.091  1.00 69.80           C  
ATOM   1604  C   GLU A 433     -48.267  26.683  23.553  1.00 72.75           C  
ATOM   1605  O   GLU A 433     -48.956  25.795  24.067  1.00 83.29           O  
ATOM   1606  CB  GLU A 433     -49.879  27.596  21.852  1.00 76.87           C  
ATOM   1607  CG  GLU A 433     -50.085  29.061  22.158  1.00 74.31           C  
ATOM   1608  CD  GLU A 433     -51.330  29.616  21.481  1.00 85.09           C  
ATOM   1609  OE1 GLU A 433     -51.899  28.918  20.613  1.00 92.71           O  
ATOM   1610  OE2 GLU A 433     -51.741  30.747  21.815  1.00 87.38           O1-
ATOM   1611  N   VAL A 434     -47.324  27.353  24.215  1.00 71.72           N  
ATOM   1612  CA  VAL A 434     -47.050  27.152  25.632  1.00 64.43           C  
ATOM   1613  C   VAL A 434     -47.274  28.469  26.365  1.00 66.82           C  
ATOM   1614  O   VAL A 434     -47.270  29.549  25.772  1.00 79.94           O  
ATOM   1615  CB  VAL A 434     -45.620  26.637  25.887  1.00 61.11           C  
ATOM   1616  CG1 VAL A 434     -45.371  25.350  25.129  1.00 67.65           C  
ATOM   1617  CG2 VAL A 434     -44.602  27.706  25.507  1.00 61.83           C  
ATOM   1618  N   LYS A 435     -47.454  28.371  27.679  1.00 65.58           N  
ATOM   1619  CA  LYS A 435     -47.725  29.555  28.479  1.00 72.75           C  
ATOM   1620  C   LYS A 435     -46.456  30.373  28.673  1.00 67.47           C  
ATOM   1621  O   LYS A 435     -45.377  29.827  28.921  1.00 76.95           O  
ATOM   1622  CB  LYS A 435     -48.307  29.168  29.839  1.00 66.44           C  
ATOM   1623  CG  LYS A 435     -48.870  30.346  30.631  1.00 72.54           C  
ATOM   1624  CD  LYS A 435     -50.166  30.861  30.016  1.00 74.47           C  
ATOM   1625  CE  LYS A 435     -50.715  32.061  30.775  1.00 77.26           C  
ATOM   1626  NZ  LYS A 435     -50.995  31.748  32.206  1.00 86.87           N1+
ATOM   1627  N   LEU A 436     -46.592  31.688  28.547  1.00 71.09           N  
ATOM   1628  CA  LEU A 436     -45.520  32.626  28.845  1.00 79.23           C  
ATOM   1629  C   LEU A 436     -45.859  33.353  30.139  1.00 84.25           C  
ATOM   1630  O   LEU A 436     -46.954  33.912  30.276  1.00 81.25           O  
ATOM   1631  CB  LEU A 436     -45.325  33.626  27.703  1.00 76.50           C  
ATOM   1632  CG  LEU A 436     -44.193  34.639  27.892  1.00 65.35           C  
ATOM   1633  CD1 LEU A 436     -42.845  33.936  27.906  1.00 68.33           C  
ATOM   1634  CD2 LEU A 436     -44.237  35.710  26.813  1.00 67.47           C  
ATOM   1635  N   ASP A 437     -44.925  33.337  31.086  1.00 75.06           N  
ATOM   1636  CA  ASP A 437     -45.180  33.909  32.400  1.00 73.91           C  
ATOM   1637  C   ASP A 437     -44.702  35.352  32.503  1.00 83.18           C  
ATOM   1638  O   ASP A 437     -45.449  36.218  32.970  1.00 94.96           O  
ATOM   1639  CB  ASP A 437     -44.534  33.032  33.473  1.00 61.59           C  
ATOM   1640  CG  ASP A 437     -45.235  31.691  33.617  1.00 89.49           C  
ATOM   1641  OD1 ASP A 437     -46.481  31.679  33.731  1.00114.09           O  
ATOM   1642  OD2 ASP A 437     -44.548  30.649  33.594  1.00 98.89           O1-
ATOM   1643  N   GLU A 438     -43.477  35.634  32.058  1.00 91.65           N  
ATOM   1644  CA  GLU A 438     -42.954  36.994  32.084  1.00 82.19           C  
ATOM   1645  C   GLU A 438     -42.065  37.227  30.870  1.00 89.24           C  
ATOM   1646  O   GLU A 438     -41.532  36.287  30.274  1.00 85.70           O  
ATOM   1647  CB  GLU A 438     -42.175  37.277  33.373  1.00 91.04           C  
ATOM   1648  CG  GLU A 438     -43.052  37.519  34.594  1.00103.23           C  
ATOM   1649  CD  GLU A 438     -42.266  38.027  35.784  1.00114.69           C  
ATOM   1650  OE1 GLU A 438     -41.172  37.484  36.055  1.00100.69           O  
ATOM   1651  OE2 GLU A 438     -42.739  38.980  36.439  1.00112.64           O1-
ATOM   1652  N   LEU A 439     -41.906  38.503  30.517  1.00 90.75           N  
ATOM   1653  CA  LEU A 439     -41.059  38.902  29.395  1.00 80.00           C  
ATOM   1654  C   LEU A 439     -40.398  40.231  29.730  1.00 87.42           C  
ATOM   1655  O   LEU A 439     -41.092  41.217  29.996  1.00 92.96           O  
ATOM   1656  CB  LEU A 439     -41.871  39.012  28.100  1.00 88.94           C  
ATOM   1657  CG  LEU A 439     -41.194  39.610  26.860  1.00 88.85           C  
ATOM   1658  CD1 LEU A 439     -39.910  38.875  26.516  1.00 79.53           C  
ATOM   1659  CD2 LEU A 439     -42.146  39.599  25.671  1.00 87.07           C  
ATOM   1660  N   TYR A 440     -39.066  40.258  29.710  1.00 85.92           N  
ATOM   1661  CA  TYR A 440     -38.291  41.451  30.021  1.00 81.27           C  
ATOM   1662  C   TYR A 440     -37.507  41.906  28.799  1.00 88.13           C  
ATOM   1663  O   TYR A 440     -36.896  41.090  28.102  1.00 91.98           O  
ATOM   1664  CB  TYR A 440     -37.313  41.198  31.176  1.00 95.76           C  
ATOM   1665  CG  TYR A 440     -37.972  40.967  32.515  1.00 94.62           C  
ATOM   1666  CD1 TYR A 440     -38.233  42.028  33.374  1.00 89.13           C  
ATOM   1667  CD2 TYR A 440     -38.329  39.688  32.923  1.00 90.73           C  
ATOM   1668  CE1 TYR A 440     -38.834  41.821  34.601  1.00 98.72           C  
ATOM   1669  CE2 TYR A 440     -38.932  39.472  34.148  1.00100.05           C  
ATOM   1670  CZ  TYR A 440     -39.182  40.543  34.982  1.00106.19           C  
ATOM   1671  OH  TYR A 440     -39.782  40.334  36.202  1.00 98.70           O  
ATOM   1672  N   ILE A 441     -37.527  43.212  28.546  1.00 90.21           N  
ATOM   1673  CA  ILE A 441     -36.614  43.855  27.607  1.00 83.85           C  
ATOM   1674  C   ILE A 441     -35.570  44.566  28.460  1.00 97.39           C  
ATOM   1675  O   ILE A 441     -35.794  45.682  28.940  1.00 88.60           O  
ATOM   1676  CB  ILE A 441     -37.337  44.822  26.668  1.00 93.76           C  
ATOM   1677  CG1 ILE A 441     -38.437  44.094  25.897  1.00 93.98           C  
ATOM   1678  CG2 ILE A 441     -36.347  45.464  25.709  1.00 82.68           C  
ATOM   1679  CD1 ILE A 441     -37.932  42.949  25.056  1.00100.29           C  
ATOM   1680  N   GLY A 442     -34.427  43.916  28.657  1.00 85.32           N  
ATOM   1681  CA  GLY A 442     -33.462  44.392  29.626  1.00 95.37           C  
ATOM   1682  C   GLY A 442     -33.997  44.245  31.035  1.00101.94           C  
ATOM   1683  O   GLY A 442     -34.237  43.127  31.503  1.00103.14           O  
ATOM   1684  N   LYS A 443     -34.195  45.368  31.721  1.00 92.03           N  
ATOM   1685  CA  LYS A 443     -34.783  45.365  33.051  1.00100.11           C  
ATOM   1686  C   LYS A 443     -36.249  45.778  33.052  1.00101.25           C  
ATOM   1687  O   LYS A 443     -36.902  45.682  34.096  1.00100.80           O  
ATOM   1688  CB  LYS A 443     -33.991  46.291  33.986  1.00 90.14           C  
ATOM   1689  N   GLU A 444     -36.780  46.226  31.917  1.00 95.40           N  
ATOM   1690  CA  GLU A 444     -38.160  46.690  31.850  1.00100.13           C  
ATOM   1691  C   GLU A 444     -39.093  45.502  31.645  1.00101.17           C  
ATOM   1692  O   GLU A 444     -38.970  44.770  30.656  1.00 99.41           O  
ATOM   1693  CB  GLU A 444     -38.325  47.710  30.725  1.00105.58           C  
ATOM   1694  CG  GLU A 444     -39.671  48.423  30.722  1.00118.61           C  
ATOM   1695  CD  GLU A 444     -39.858  49.328  31.928  1.00140.54           C  
ATOM   1696  OE1 GLU A 444     -38.846  49.834  32.459  1.00123.80           O  
ATOM   1697  OE2 GLU A 444     -41.018  49.531  32.347  1.00155.58           O1-
ATOM   1698  N   ARG A 445     -40.024  45.311  32.577  1.00104.01           N  
ATOM   1699  CA  ARG A 445     -40.994  44.228  32.482  1.00 97.15           C  
ATOM   1700  C   ARG A 445     -42.153  44.661  31.594  1.00 99.58           C  
ATOM   1701  O   ARG A 445     -42.867  45.617  31.918  1.00 97.67           O  
ATOM   1702  CB  ARG A 445     -41.496  43.840  33.869  1.00 97.55           C  
ATOM   1703  CG  ARG A 445     -42.503  42.706  33.850  1.00 86.16           C  
ATOM   1704  CD  ARG A 445     -42.935  42.320  35.246  1.00 88.55           C  
ATOM   1705  NE  ARG A 445     -43.899  41.228  35.218  1.00 85.36           N  
ATOM   1706  CZ  ARG A 445     -45.213  41.392  35.170  1.00 94.64           C  
ATOM   1707  NH1 ARG A 445     -45.760  42.596  35.167  1.00 85.60           N1+
ATOM   1708  NH2 ARG A 445     -45.999  40.319  35.122  1.00 90.82           N  
ATOM   1709  N   ILE A 446     -42.344  43.955  30.478  1.00 88.31           N  
ATOM   1710  CA  ILE A 446     -43.385  44.282  29.511  1.00 84.69           C  
ATOM   1711  C   ILE A 446     -44.496  43.246  29.478  1.00 89.75           C  
ATOM   1712  O   ILE A 446     -45.460  43.411  28.713  1.00 97.17           O  
ATOM   1713  CB  ILE A 446     -42.798  44.475  28.099  1.00 83.88           C  
ATOM   1714  CG1 ILE A 446     -42.564  43.126  27.422  1.00 93.77           C  
ATOM   1715  CG2 ILE A 446     -41.487  45.238  28.162  1.00 80.45           C  
ATOM   1716  CD1 ILE A 446     -42.088  43.246  25.994  1.00 86.72           C  
ATOM   1717  N   CYS A 447     -44.405  42.195  30.291  1.00 89.82           N  
ATOM   1718  CA  CYS A 447     -45.335  41.074  30.269  1.00 87.90           C  
ATOM   1719  C   CYS A 447     -45.074  40.230  31.512  1.00 82.30           C  
ATOM   1720  O   CYS A 447     -43.915  40.047  31.892  1.00 92.49           O  
ATOM   1721  CB  CYS A 447     -45.148  40.244  28.990  1.00 85.51           C  
ATOM   1722  SG  CYS A 447     -46.560  39.237  28.476  1.00114.95           S  
ATOM   1723  N   CYS A 448     -46.134  39.698  32.130  1.00 86.87           N  
ATOM   1724  CA  CYS A 448     -47.496  39.702  31.601  1.00 76.90           C  
ATOM   1725  C   CYS A 448     -48.554  40.072  32.637  1.00 83.82           C  
ATOM   1726  O   CYS A 448     -48.511  39.609  33.775  1.00 89.70           O  
ATOM   1727  CB  CYS A 448     -47.832  38.323  31.031  1.00 89.78           C  
ATOM   1728  SG  CYS A 448     -46.627  37.726  29.837  1.00109.02           S  
ATOM   1729  N   ASP A 449     -49.516  40.899  32.222  1.00 91.72           N  
ATOM   1730  CA  ASP A 449     -50.674  41.230  33.041  1.00 75.83           C  
ATOM   1731  C   ASP A 449     -51.960  40.583  32.550  1.00 82.79           C  
ATOM   1732  O   ASP A 449     -52.933  40.523  33.308  1.00 90.91           O  
ATOM   1733  CB  ASP A 449     -50.867  42.751  33.103  1.00 91.98           C  
ATOM   1734  CG  ASP A 449     -49.688  43.460  33.743  1.00110.75           C  
ATOM   1735  OD1 ASP A 449     -49.023  42.845  34.608  1.00104.81           O  
ATOM   1736  OD2 ASP A 449     -49.426  44.627  33.379  1.00104.88           O1-
ATOM   1737  N   GLU A 450     -51.990  40.119  31.309  1.00 90.49           N  
ATOM   1738  CA  GLU A 450     -53.045  39.265  30.791  1.00 80.68           C  
ATOM   1739  C   GLU A 450     -52.420  37.952  30.338  1.00 77.97           C  
ATOM   1740  O   GLU A 450     -51.198  37.831  30.217  1.00 81.27           O  
ATOM   1741  CB  GLU A 450     -53.795  39.943  29.637  1.00 94.78           C  
ATOM   1742  CG  GLU A 450     -54.486  41.244  30.023  1.00 97.09           C  
ATOM   1743  CD  GLU A 450     -55.242  41.871  28.865  1.00125.25           C  
ATOM   1744  OE1 GLU A 450     -56.056  42.788  29.109  1.00119.72           O  
ATOM   1745  OE2 GLU A 450     -55.026  41.447  27.709  1.00128.92           O1-
ATOM   1746  N   GLU A 451     -53.267  36.958  30.090  1.00 69.95           N  
ATOM   1747  CA  GLU A 451     -52.771  35.622  29.787  1.00 86.05           C  
ATOM   1748  C   GLU A 451     -52.040  35.630  28.450  1.00 78.38           C  
ATOM   1749  O   GLU A 451     -52.628  35.949  27.411  1.00 85.03           O  
ATOM   1750  CB  GLU A 451     -53.919  34.616  29.779  1.00 80.89           C  
ATOM   1751  CG  GLU A 451     -54.739  34.602  31.064  1.00 81.10           C  
ATOM   1752  CD  GLU A 451     -53.882  34.651  32.325  1.00 79.94           C  
ATOM   1753  OE1 GLU A 451     -52.906  33.875  32.435  1.00 90.95           O  
ATOM   1754  OE2 GLU A 451     -54.188  35.476  33.211  1.00 96.10           O1-
ATOM   1755  N   SER A 452     -50.756  35.287  28.479  1.00 82.62           N  
ATOM   1756  CA  SER A 452     -49.906  35.343  27.303  1.00 75.92           C  
ATOM   1757  C   SER A 452     -49.328  33.970  26.998  1.00 70.57           C  
ATOM   1758  O   SER A 452     -49.134  33.141  27.893  1.00 71.68           O  
ATOM   1759  CB  SER A 452     -48.774  36.350  27.486  1.00 69.09           C  
ATOM   1760  OG  SER A 452     -49.282  37.669  27.562  1.00 85.66           O  
ATOM   1761  N   TYR A 453     -49.051  33.741  25.718  1.00 69.22           N  
ATOM   1762  CA  TYR A 453     -48.583  32.448  25.254  1.00 77.59           C  
ATOM   1763  C   TYR A 453     -47.459  32.646  24.252  1.00 73.83           C  
ATOM   1764  O   TYR A 453     -47.361  33.689  23.601  1.00 74.97           O  
ATOM   1765  CB  TYR A 453     -49.722  31.635  24.624  1.00 67.84           C  
ATOM   1766  CG  TYR A 453     -50.862  31.352  25.581  1.00 79.62           C  
ATOM   1767  CD1 TYR A 453     -51.863  32.290  25.799  1.00 70.25           C  
ATOM   1768  CD2 TYR A 453     -50.933  30.150  26.270  1.00 69.45           C  
ATOM   1769  CE1 TYR A 453     -52.899  32.038  26.674  1.00 77.20           C  
ATOM   1770  CE2 TYR A 453     -51.968  29.889  27.144  1.00 75.64           C  
ATOM   1771  CZ  TYR A 453     -52.946  30.835  27.343  1.00 76.23           C  
ATOM   1772  OH  TYR A 453     -53.974  30.574  28.216  1.00 73.15           O  
ATOM   1773  N   VAL A 454     -46.604  31.632  24.147  1.00 71.30           N  
ATOM   1774  CA  VAL A 454     -45.518  31.600  23.176  1.00 71.71           C  
ATOM   1775  C   VAL A 454     -45.841  30.534  22.138  1.00 73.63           C  
ATOM   1776  O   VAL A 454     -46.187  29.398  22.487  1.00 74.72           O  
ATOM   1777  CB  VAL A 454     -44.163  31.329  23.853  1.00 75.62           C  
ATOM   1778  CG1 VAL A 454     -43.132  30.876  22.831  1.00 65.72           C  
ATOM   1779  CG2 VAL A 454     -43.682  32.581  24.572  1.00 72.68           C  
ATOM   1780  N   ILE A 455     -45.746  30.904  20.866  1.00 76.19           N  
ATOM   1781  CA  ILE A 455     -45.971  29.985  19.759  1.00 69.83           C  
ATOM   1782  C   ILE A 455     -44.637  29.738  19.072  1.00 75.42           C  
ATOM   1783  O   ILE A 455     -43.941  30.687  18.688  1.00 73.08           O  
ATOM   1784  CB  ILE A 455     -47.015  30.534  18.774  1.00 68.90           C  
ATOM   1785  CG1 ILE A 455     -48.345  30.760  19.501  1.00 76.77           C  
ATOM   1786  CG2 ILE A 455     -47.189  29.585  17.606  1.00 75.61           C  
ATOM   1787  CD1 ILE A 455     -49.480  31.172  18.596  1.00 73.54           C  
ATOM   1788  N   PHE A 456     -44.268  28.467  18.949  1.00 63.95           N  
ATOM   1789  CA  PHE A 456     -43.053  28.070  18.246  1.00 70.23           C  
ATOM   1790  C   PHE A 456     -43.413  27.826  16.785  1.00 79.00           C  
ATOM   1791  O   PHE A 456     -44.067  26.830  16.453  1.00 74.67           O  
ATOM   1792  CB  PHE A 456     -42.439  26.829  18.890  1.00 77.12           C  
ATOM   1793  CG  PHE A 456     -41.930  27.067  20.284  1.00 77.09           C  
ATOM   1794  CD1 PHE A 456     -40.603  27.397  20.505  1.00 81.27           C  
ATOM   1795  CD2 PHE A 456     -42.784  26.978  21.372  1.00 88.51           C  
ATOM   1796  CE1 PHE A 456     -40.134  27.625  21.787  1.00 88.92           C  
ATOM   1797  CE2 PHE A 456     -42.323  27.207  22.654  1.00 76.85           C  
ATOM   1798  CZ  PHE A 456     -40.995  27.529  22.862  1.00 82.86           C  
ATOM   1799  N   ASP A 457     -42.995  28.740  15.911  1.00 88.30           N  
ATOM   1800  CA  ASP A 457     -43.448  28.760  14.522  1.00 87.04           C  
ATOM   1801  C   ASP A 457     -42.243  28.798  13.587  1.00 83.87           C  
ATOM   1802  O   ASP A 457     -41.615  29.847  13.416  1.00 87.80           O  
ATOM   1803  CB  ASP A 457     -44.367  29.949  14.278  1.00 74.33           C  
ATOM   1804  CG  ASP A 457     -45.124  29.834  12.980  1.00 95.87           C  
ATOM   1805  OD1 ASP A 457     -44.878  28.862  12.235  1.00101.31           O  
ATOM   1806  OD2 ASP A 457     -45.972  30.707  12.700  1.00 97.55           O1-
ATOM   1807  N   THR A 458     -41.939  27.656  12.967  1.00 81.49           N  
ATOM   1808  CA  THR A 458     -40.848  27.593  12.002  1.00 76.39           C  
ATOM   1809  C   THR A 458     -41.163  28.346  10.717  1.00 74.06           C  
ATOM   1810  O   THR A 458     -40.238  28.704   9.980  1.00 88.83           O  
ATOM   1811  CB  THR A 458     -40.520  26.135  11.677  1.00 76.57           C  
ATOM   1812  CG2 THR A 458     -39.977  25.426  12.905  1.00 71.11           C  
ATOM   1813  OG1 THR A 458     -41.708  25.462  11.235  1.00 82.36           O  
ATOM   1814  N   GLY A 459     -42.440  28.600  10.437  1.00 84.87           N  
ATOM   1815  CA  GLY A 459     -42.884  29.235   9.215  1.00 70.83           C  
ATOM   1816  C   GLY A 459     -42.810  30.742   9.191  1.00 77.65           C  
ATOM   1817  O   GLY A 459     -43.365  31.367   8.283  1.00 81.99           O  
ATOM   1818  N   THR A 460     -42.150  31.353  10.167  1.00 75.48           N  
ATOM   1819  CA  THR A 460     -41.868  32.777  10.139  1.00 85.27           C  
ATOM   1820  C   THR A 460     -40.384  32.981  10.385  1.00 82.03           C  
ATOM   1821  O   THR A 460     -39.769  32.251  11.168  1.00 84.52           O  
ATOM   1822  CB  THR A 460     -42.689  33.551  11.185  1.00 85.25           C  
ATOM   1823  CG2 THR A 460     -42.543  32.920  12.556  1.00 80.60           C  
ATOM   1824  OG1 THR A 460     -42.236  34.910  11.240  1.00 90.67           O  
ATOM   1825  N   SER A 461     -39.806  33.961   9.696  1.00 86.43           N  
ATOM   1826  CA  SER A 461     -38.403  34.281   9.922  1.00101.93           C  
ATOM   1827  C   SER A 461     -38.220  35.037  11.231  1.00 92.69           C  
ATOM   1828  O   SER A 461     -37.237  34.819  11.948  1.00 91.84           O  
ATOM   1829  CB  SER A 461     -37.854  35.100   8.753  1.00 99.03           C  
ATOM   1830  OG  SER A 461     -38.307  34.594   7.511  1.00100.87           O  
ATOM   1831  N   TYR A 462     -39.164  35.910  11.562  1.00 94.14           N  
ATOM   1832  CA  TYR A 462     -39.025  36.849  12.661  1.00 83.88           C  
ATOM   1833  C   TYR A 462     -39.812  36.373  13.875  1.00 88.33           C  
ATOM   1834  O   TYR A 462     -40.669  35.489  13.787  1.00 94.28           O  
ATOM   1835  CB  TYR A 462     -39.514  38.249  12.259  1.00 79.99           C  
ATOM   1836  CG  TYR A 462     -38.768  38.935  11.122  1.00 94.68           C  
ATOM   1837  CD1 TYR A 462     -37.914  38.232  10.279  1.00 99.93           C  
ATOM   1838  CD2 TYR A 462     -38.919  40.299  10.900  1.00103.00           C  
ATOM   1839  CE1 TYR A 462     -37.245  38.861   9.248  1.00117.16           C  
ATOM   1840  CE2 TYR A 462     -38.249  40.939   9.871  1.00111.75           C  
ATOM   1841  CZ  TYR A 462     -37.414  40.214   9.049  1.00124.90           C  
ATOM   1842  OH  TYR A 462     -36.744  40.838   8.023  1.00129.19           O  
ATOM   1843  N   ASN A 463     -39.510  36.977  15.016  1.00 75.63           N  
ATOM   1844  CA  ASN A 463     -40.355  36.848  16.189  1.00 77.67           C  
ATOM   1845  C   ASN A 463     -41.432  37.926  16.150  1.00 78.72           C  
ATOM   1846  O   ASN A 463     -41.330  38.911  15.417  1.00 86.89           O  
ATOM   1847  CB  ASN A 463     -39.531  36.958  17.471  1.00 82.89           C  
ATOM   1848  CG  ASN A 463     -38.360  35.996  17.496  1.00 80.85           C  
ATOM   1849  ND2 ASN A 463     -37.469  36.171  18.464  1.00 77.30           N  
ATOM   1850  OD1 ASN A 463     -38.260  35.101  16.657  1.00 90.84           O  
ATOM   1851  N   THR A 464     -42.486  37.723  16.933  1.00 74.72           N  
ATOM   1852  CA  THR A 464     -43.613  38.642  16.927  1.00 76.78           C  
ATOM   1853  C   THR A 464     -43.940  39.079  18.347  1.00 87.28           C  
ATOM   1854  O   THR A 464     -43.483  38.490  19.329  1.00 78.58           O  
ATOM   1855  CB  THR A 464     -44.860  38.015  16.289  1.00 96.41           C  
ATOM   1856  CG2 THR A 464     -44.511  37.343  14.966  1.00 85.98           C  
ATOM   1857  OG1 THR A 464     -45.421  37.050  17.188  1.00 95.77           O  
ATOM   1858  N   MET A 465     -44.744  40.135  18.435  1.00 91.13           N  
ATOM   1859  CA  MET A 465     -45.321  40.622  19.678  1.00 87.04           C  
ATOM   1860  C   MET A 465     -46.682  41.210  19.360  1.00 75.95           C  
ATOM   1861  O   MET A 465     -46.908  41.658  18.230  1.00 92.76           O  
ATOM   1862  CB  MET A 465     -44.442  41.685  20.348  1.00 92.55           C  
ATOM   1863  CG  MET A 465     -43.140  41.149  20.886  1.00 98.02           C  
ATOM   1864  SD  MET A 465     -42.399  42.262  22.078  1.00 93.40           S  
ATOM   1865  CE  MET A 465     -40.933  41.330  22.517  1.00 95.83           C  
ATOM   1866  N   PRO A 466     -47.608  41.214  20.317  1.00 83.70           N  
ATOM   1867  CA  PRO A 466     -48.876  41.919  20.108  1.00 78.80           C  
ATOM   1868  C   PRO A 466     -48.641  43.397  19.829  1.00 80.10           C  
ATOM   1869  O   PRO A 466     -47.556  43.935  20.058  1.00 81.69           O  
ATOM   1870  CB  PRO A 466     -49.624  41.709  21.432  1.00 92.98           C  
ATOM   1871  CG  PRO A 466     -49.040  40.446  21.993  1.00 56.21           C  
ATOM   1872  CD  PRO A 466     -47.592  40.466  21.586  1.00 76.64           C  
ATOM   1873  N   SER A 467     -49.688  44.055  19.324  1.00 94.48           N  
ATOM   1874  CA  SER A 467     -49.571  45.462  18.952  1.00 98.79           C  
ATOM   1875  C   SER A 467     -49.254  46.335  20.159  1.00 90.13           C  
ATOM   1876  O   SER A 467     -48.432  47.254  20.071  1.00109.70           O  
ATOM   1877  CB  SER A 467     -50.858  45.938  18.279  1.00 95.98           C  
ATOM   1878  OG  SER A 467     -51.051  45.287  17.037  1.00 95.10           O  
ATOM   1879  N   SER A 468     -49.903  46.066  21.292  1.00 94.08           N  
ATOM   1880  CA  SER A 468     -49.685  46.874  22.489  1.00 96.81           C  
ATOM   1881  C   SER A 468     -48.214  46.882  22.892  1.00101.09           C  
ATOM   1882  O   SER A 468     -47.617  47.948  23.087  1.00107.14           O  
ATOM   1883  CB  SER A 468     -50.561  46.350  23.626  1.00100.13           C  
ATOM   1884  OG  SER A 468     -50.761  44.951  23.498  1.00127.06           O  
ATOM   1885  N   GLN A 469     -47.608  45.699  23.009  1.00101.64           N  
ATOM   1886  CA  GLN A 469     -46.206  45.622  23.403  1.00 98.50           C  
ATOM   1887  C   GLN A 469     -45.265  46.124  22.317  1.00 97.02           C  
ATOM   1888  O   GLN A 469     -44.108  46.438  22.618  1.00 94.15           O  
ATOM   1889  CB  GLN A 469     -45.831  44.184  23.775  1.00100.72           C  
ATOM   1890  CG  GLN A 469     -46.019  43.837  25.246  1.00 94.63           C  
ATOM   1891  CD  GLN A 469     -47.476  43.789  25.658  1.00103.88           C  
ATOM   1892  NE2 GLN A 469     -47.763  44.256  26.868  1.00100.44           N  
ATOM   1893  OE1 GLN A 469     -48.335  43.340  24.898  1.00102.24           O  
ATOM   1894  N   MET A 470     -45.726  46.211  21.066  1.00 93.22           N  
ATOM   1895  CA  MET A 470     -44.828  46.610  19.987  1.00 98.19           C  
ATOM   1896  C   MET A 470     -44.492  48.095  20.066  1.00101.01           C  
ATOM   1897  O   MET A 470     -43.358  48.493  19.776  1.00102.74           O  
ATOM   1898  CB  MET A 470     -45.440  46.266  18.630  1.00 91.16           C  
ATOM   1899  CG  MET A 470     -44.409  46.116  17.521  1.00 99.28           C  
ATOM   1900  SD  MET A 470     -43.193  44.832  17.893  1.00112.82           S  
ATOM   1901  CE  MET A 470     -42.047  45.037  16.532  1.00 96.46           C  
ATOM   1902  N   LYS A 471     -45.462  48.928  20.449  1.00 98.15           N  
ATOM   1903  CA  LYS A 471     -45.173  50.344  20.657  1.00 93.72           C  
ATOM   1904  C   LYS A 471     -44.124  50.530  21.748  1.00101.06           C  
ATOM   1905  O   LYS A 471     -43.241  51.388  21.633  1.00109.17           O  
ATOM   1906  CB  LYS A 471     -46.461  51.094  21.004  1.00 85.79           C  
ATOM   1907  N   THR A 472     -44.201  49.725  22.810  1.00100.02           N  
ATOM   1908  CA  THR A 472     -43.173  49.749  23.845  1.00104.68           C  
ATOM   1909  C   THR A 472     -41.847  49.216  23.314  1.00103.86           C  
ATOM   1910  O   THR A 472     -40.781  49.766  23.617  1.00103.12           O  
ATOM   1911  CB  THR A 472     -43.630  48.924  25.051  1.00 95.95           C  
ATOM   1912  CG2 THR A 472     -42.679  49.109  26.221  1.00 84.51           C  
ATOM   1913  OG1 THR A 472     -44.949  49.326  25.442  1.00108.21           O  
ATOM   1914  N   PHE A 473     -41.904  48.144  22.520  1.00100.91           N  
ATOM   1915  CA  PHE A 473     -40.696  47.508  21.999  1.00 86.08           C  
ATOM   1916  C   PHE A 473     -39.895  48.463  21.119  1.00 97.47           C  
ATOM   1917  O   PHE A 473     -38.661  48.505  21.198  1.00 95.96           O  
ATOM   1918  CB  PHE A 473     -41.094  46.246  21.226  1.00 89.56           C  
ATOM   1919  CG  PHE A 473     -39.937  45.478  20.645  1.00 96.51           C  
ATOM   1920  CD1 PHE A 473     -39.445  45.783  19.384  1.00110.36           C  
ATOM   1921  CD2 PHE A 473     -39.369  44.424  21.341  1.00 93.68           C  
ATOM   1922  CE1 PHE A 473     -38.392  45.070  18.842  1.00 92.60           C  
ATOM   1923  CE2 PHE A 473     -38.317  43.704  20.803  1.00 92.95           C  
ATOM   1924  CZ  PHE A 473     -37.828  44.028  19.552  1.00 89.83           C  
ATOM   1925  N   LEU A 474     -40.576  49.240  20.273  1.00 96.82           N  
ATOM   1926  CA  LEU A 474     -39.878  50.153  19.375  1.00 85.76           C  
ATOM   1927  C   LEU A 474     -39.276  51.346  20.107  1.00103.90           C  
ATOM   1928  O   LEU A 474     -38.395  52.013  19.554  1.00118.92           O  
ATOM   1929  CB  LEU A 474     -40.824  50.642  18.276  1.00102.69           C  
ATOM   1930  CG  LEU A 474     -41.427  49.569  17.364  1.00 92.61           C  
ATOM   1931  CD1 LEU A 474     -42.260  50.199  16.260  1.00 94.19           C  
ATOM   1932  CD2 LEU A 474     -40.347  48.674  16.778  1.00 83.94           C  
ATOM   1933  N   ASN A 475     -39.731  51.639  21.329  1.00 98.06           N  
ATOM   1934  CA  ASN A 475     -39.135  52.717  22.108  1.00101.74           C  
ATOM   1935  C   ASN A 475     -37.921  52.256  22.903  1.00109.01           C  
ATOM   1936  O   ASN A 475     -37.080  53.086  23.262  1.00113.78           O  
ATOM   1937  CB  ASN A 475     -40.168  53.324  23.060  1.00101.25           C  
ATOM   1938  CG  ASN A 475     -41.340  53.950  22.327  1.00120.64           C  
ATOM   1939  ND2 ASN A 475     -42.435  54.175  23.044  1.00127.59           N  
ATOM   1940  OD1 ASN A 475     -41.261  54.232  21.131  1.00124.76           O  
ATOM   1941  N   LEU A 476     -37.813  50.957  23.183  1.00102.78           N  
ATOM   1942  CA  LEU A 476     -36.673  50.401  23.899  1.00 93.35           C  
ATOM   1943  C   LEU A 476     -35.588  49.864  22.983  1.00 97.88           C  
ATOM   1944  O   LEU A 476     -34.417  49.852  23.375  1.00103.57           O  
ATOM   1945  CB  LEU A 476     -37.125  49.273  24.832  1.00100.08           C  
ATOM   1946  CG  LEU A 476     -37.970  49.671  26.036  1.00103.35           C  
ATOM   1947  CD1 LEU A 476     -37.972  48.547  27.060  1.00 96.21           C  
ATOM   1948  CD2 LEU A 476     -37.448  50.961  26.644  1.00 90.07           C  
ATOM   1949  N   ILE A 477     -35.940  49.409  21.783  1.00101.70           N  
ATOM   1950  CA  ILE A 477     -34.982  48.818  20.851  1.00 95.31           C  
ATOM   1951  C   ILE A 477     -35.183  49.507  19.507  1.00 95.48           C  
ATOM   1952  O   ILE A 477     -36.032  49.105  18.702  1.00100.93           O  
ATOM   1953  CB  ILE A 477     -35.138  47.300  20.728  1.00 89.39           C  
ATOM   1954  CG1 ILE A 477     -34.964  46.635  22.095  1.00 95.32           C  
ATOM   1955  CG2 ILE A 477     -34.128  46.744  19.730  1.00 97.79           C  
ATOM   1956  CD1 ILE A 477     -35.098  45.126  22.067  1.00 89.11           C  
ATOM   1957  N   HIE A 478     -34.406  50.554  19.252  1.00 20.00           N  
ATOM   1958  CA  HIE A 478     -34.467  51.224  17.966  1.00 20.00           C  
ATOM   1959  C   HIE A 478     -33.563  50.523  16.963  1.00 20.00           C  
ATOM   1960  O   HIE A 478     -32.516  49.971  17.314  1.00 20.00           O  
ATOM   1961  CB  HIE A 478     -34.050  52.689  18.090  1.00 20.00           C  
ATOM   1962  CG  HIE A 478     -34.958  53.507  18.953  1.00 20.00           C  
ATOM   1963  CD2 HIE A 478     -36.043  54.258  18.648  1.00 20.00           C  
ATOM   1964  ND1 HIE A 478     -34.787  53.616  20.317  1.00 20.00           N  
ATOM   1965  CE1 HIE A 478     -35.729  54.397  20.815  1.00 20.00           C  
ATOM   1966  NE2 HIE A 478     -36.504  54.799  19.824  1.00 20.00           N  
ATOM   1967  N   SER A 479     -33.986  50.535  15.705  1.00 92.82           N  
ATOM   1968  CA  SER A 479     -33.106  50.122  14.628  1.00 96.74           C  
ATOM   1969  C   SER A 479     -32.159  51.264  14.282  1.00100.88           C  
ATOM   1970  O   SER A 479     -32.501  52.443  14.410  1.00106.55           O  
ATOM   1971  CB  SER A 479     -33.915  49.699  13.402  1.00 92.10           C  
ATOM   1972  OG  SER A 479     -34.910  50.658  13.095  1.00110.28           O  
ATOM   1973  N   THR A 480     -30.950  50.905  13.862  1.00 99.30           N  
ATOM   1974  CA  THR A 480     -29.924  51.894  13.578  1.00101.88           C  
ATOM   1975  C   THR A 480     -29.178  51.505  12.312  1.00 96.32           C  
ATOM   1976  O   THR A 480     -29.237  50.360  11.857  1.00 94.65           O  
ATOM   1977  CB  THR A 480     -28.928  52.032  14.737  1.00102.41           C  
ATOM   1978  CG2 THR A 480     -28.158  50.734  14.928  1.00 83.82           C  
ATOM   1979  OG1 THR A 480     -28.002  53.085  14.449  1.00 94.09           O  
ATOM   1980  N   ALA A 481     -28.475  52.481  11.744  1.00 94.79           N  
ATOM   1981  CA  ALA A 481     -27.534  52.183  10.676  1.00 83.53           C  
ATOM   1982  C   ALA A 481     -26.330  51.454  11.254  1.00 89.34           C  
ATOM   1983  O   ALA A 481     -25.903  51.725  12.380  1.00 85.78           O  
ATOM   1984  CB  ALA A 481     -27.092  53.464   9.971  1.00 82.31           C  
ATOM   1985  N   CYS A 482     -25.794  50.512  10.485  1.00 82.47           N  
ATOM   1986  CA  CYS A 482     -24.662  49.714  10.935  1.00 93.41           C  
ATOM   1987  C   CYS A 482     -24.017  49.073   9.716  1.00 85.53           C  
ATOM   1988  O   CYS A 482     -24.582  49.067   8.621  1.00 91.72           O  
ATOM   1989  CB  CYS A 482     -25.091  48.646  11.951  1.00 83.40           C  
ATOM   1990  SG  CYS A 482     -26.028  47.287  11.210  1.00139.98           S  
ATOM   1991  N   THR A 483     -22.815  48.539   9.921  1.00 92.17           N  
ATOM   1992  CA  THR A 483     -22.115  47.765   8.908  1.00 92.34           C  
ATOM   1993  C   THR A 483     -21.651  46.451   9.517  1.00 89.63           C  
ATOM   1994  O   THR A 483     -21.723  46.237  10.730  1.00 95.37           O  
ATOM   1995  CB  THR A 483     -20.908  48.519   8.327  1.00 91.82           C  
ATOM   1996  CG2 THR A 483     -21.322  49.892   7.820  1.00 91.26           C  
ATOM   1997  OG1 THR A 483     -19.895  48.662   9.331  1.00 93.12           O  
ATOM   1998  N   GLU A 484     -21.159  45.567   8.650  1.00 87.72           N  
ATOM   1999  CA  GLU A 484     -20.592  44.303   9.102  1.00 81.63           C  
ATOM   2000  C   GLU A 484     -19.364  44.500   9.981  1.00 92.44           C  
ATOM   2001  O   GLU A 484     -18.963  43.567  10.683  1.00100.61           O  
ATOM   2002  CB  GLU A 484     -20.232  43.432   7.895  1.00 88.84           C  
ATOM   2003  CG  GLU A 484     -19.380  44.136   6.835  1.00100.52           C  
ATOM   2004  CD  GLU A 484     -20.211  44.914   5.823  1.00107.08           C  
ATOM   2005  OE1 GLU A 484     -21.452  44.949   5.968  1.00 98.52           O  
ATOM   2006  OE2 GLU A 484     -19.624  45.486   4.880  1.00111.06           O1-
ATOM   2007  N   GLN A 485     -18.759  45.687   9.963  1.00 89.38           N  
ATOM   2008  CA  GLN A 485     -17.535  45.922  10.717  1.00 86.31           C  
ATOM   2009  C   GLN A 485     -17.800  46.342  12.158  1.00 93.27           C  
ATOM   2010  O   GLN A 485     -17.122  45.862  13.073  1.00117.70           O  
ATOM   2011  CB  GLN A 485     -16.679  46.985  10.022  1.00 92.86           C  
ATOM   2012  CG  GLN A 485     -16.048  46.520   8.721  1.00 96.04           C  
ATOM   2013  CD  GLN A 485     -14.913  47.418   8.268  1.00 86.98           C  
ATOM   2014  NE2 GLN A 485     -14.160  46.962   7.276  1.00 93.31           N  
ATOM   2015  OE1 GLN A 485     -14.711  48.505   8.808  1.00105.31           O  
ATOM   2016  N   ASN A 486     -18.773  47.222  12.386  1.00 81.66           N  
ATOM   2017  CA  ASN A 486     -18.987  47.810  13.701  1.00100.11           C  
ATOM   2018  C   ASN A 486     -20.250  47.306  14.393  1.00 97.44           C  
ATOM   2019  O   ASN A 486     -20.644  47.872  15.419  1.00 89.11           O  
ATOM   2020  CB  ASN A 486     -19.030  49.336  13.588  1.00 97.98           C  
ATOM   2021  CG  ASN A 486     -20.088  49.820  12.614  1.00101.03           C  
ATOM   2022  ND2 ASN A 486     -20.053  51.109  12.297  1.00110.00           N  
ATOM   2023  OD1 ASN A 486     -20.930  49.046  12.155  1.00 87.92           O  
ATOM   2024  N   TYR A 487     -20.893  46.258  13.868  1.00 86.89           N  
ATOM   2025  CA  TYR A 487     -22.183  45.856  14.421  1.00 93.74           C  
ATOM   2026  C   TYR A 487     -22.040  45.287  15.827  1.00 99.32           C  
ATOM   2027  O   TYR A 487     -22.928  45.485  16.664  1.00100.73           O  
ATOM   2028  CB  TYR A 487     -22.879  44.856  13.492  1.00 92.71           C  
ATOM   2029  CG  TYR A 487     -22.470  43.414  13.678  1.00100.19           C  
ATOM   2030  CD1 TYR A 487     -21.349  42.903  13.038  1.00 97.80           C  
ATOM   2031  CD2 TYR A 487     -23.216  42.556  14.479  1.00 96.83           C  
ATOM   2032  CE1 TYR A 487     -20.973  41.581  13.199  1.00110.33           C  
ATOM   2033  CE2 TYR A 487     -22.848  41.235  14.647  1.00104.85           C  
ATOM   2034  CZ  TYR A 487     -21.725  40.753  14.004  1.00109.43           C  
ATOM   2035  OH  TYR A 487     -21.350  39.440  14.164  1.00121.69           O  
ATOM   2036  N   LYS A 488     -20.937  44.588  16.110  1.00103.84           N  
ATOM   2037  CA  LYS A 488     -20.683  44.149  17.479  1.00 88.53           C  
ATOM   2038  C   LYS A 488     -20.550  45.334  18.422  1.00 90.82           C  
ATOM   2039  O   LYS A 488     -20.940  45.247  19.592  1.00107.99           O  
ATOM   2040  CB  LYS A 488     -19.421  43.288  17.541  1.00 97.72           C  
ATOM   2041  CG  LYS A 488     -19.605  41.843  17.102  1.00101.43           C  
ATOM   2042  CD  LYS A 488     -18.289  41.082  17.205  1.00112.38           C  
ATOM   2043  CE  LYS A 488     -18.454  39.613  16.848  1.00123.64           C  
ATOM   2044  NZ  LYS A 488     -19.209  38.866  17.890  1.00121.25           N1+
ATOM   2045  N   ASP A 489     -20.014  46.450  17.930  1.00101.77           N  
ATOM   2046  CA  ASP A 489     -19.821  47.623  18.772  1.00 94.63           C  
ATOM   2047  C   ASP A 489     -21.127  48.376  19.003  1.00 93.60           C  
ATOM   2048  O   ASP A 489     -21.386  48.842  20.117  1.00109.52           O  
ATOM   2049  CB  ASP A 489     -18.774  48.545  18.145  1.00115.85           C  
ATOM   2050  CG  ASP A 489     -18.679  49.886  18.847  1.00137.34           C  
ATOM   2051  OD1 ASP A 489     -18.168  49.928  19.986  1.00126.41           O  
ATOM   2052  OD2 ASP A 489     -19.115  50.899  18.256  1.00132.36           O1-
ATOM   2053  N   ILE A 490     -21.961  48.505  17.968  1.00 94.69           N  
ATOM   2054  CA  ILE A 490     -23.187  49.285  18.114  1.00 86.00           C  
ATOM   2055  C   ILE A 490     -24.192  48.555  18.993  1.00 98.22           C  
ATOM   2056  O   ILE A 490     -24.943  49.187  19.747  1.00106.37           O  
ATOM   2057  CB  ILE A 490     -23.779  49.616  16.732  1.00 89.77           C  
ATOM   2058  CG1 ILE A 490     -22.757  50.379  15.888  1.00 94.26           C  
ATOM   2059  CG2 ILE A 490     -25.053  50.433  16.878  1.00 85.61           C  
ATOM   2060  CD1 ILE A 490     -23.289  50.826  14.541  1.00105.52           C  
ATOM   2061  N   LEU A 491     -24.220  47.228  18.928  1.00 93.12           N  
ATOM   2062  CA  LEU A 491     -25.141  46.436  19.730  1.00 93.70           C  
ATOM   2063  C   LEU A 491     -24.619  46.155  21.135  1.00104.83           C  
ATOM   2064  O   LEU A 491     -25.251  45.388  21.870  1.00108.76           O  
ATOM   2065  CB  LEU A 491     -25.454  45.117  19.019  1.00101.60           C  
ATOM   2066  CG  LEU A 491     -26.034  45.232  17.607  1.00107.56           C  
ATOM   2067  CD1 LEU A 491     -26.323  43.854  17.040  1.00 96.12           C  
ATOM   2068  CD2 LEU A 491     -27.286  46.099  17.594  1.00102.04           C  
ATOM   2069  N   LYS A 492     -23.490  46.753  21.527  1.00100.41           N  
ATOM   2070  CA  LYS A 492     -22.972  46.538  22.875  1.00110.68           C  
ATOM   2071  C   LYS A 492     -23.909  47.102  23.934  1.00107.86           C  
ATOM   2072  O   LYS A 492     -23.934  46.607  25.065  1.00 97.23           O  
ATOM   2073  CB  LYS A 492     -21.585  47.164  23.015  1.00 86.86           C  
ATOM   2074  N   SER A 493     -24.691  48.122  23.585  1.00115.75           N  
ATOM   2075  CA  SER A 493     -25.580  48.790  24.525  1.00102.54           C  
ATOM   2076  C   SER A 493     -27.005  48.255  24.497  1.00112.04           C  
ATOM   2077  O   SER A 493     -27.810  48.644  25.351  1.00100.55           O  
ATOM   2078  CB  SER A 493     -25.602  50.297  24.238  1.00127.78           C  
ATOM   2079  OG  SER A 493     -25.842  50.548  22.861  1.00111.63           O  
ATOM   2080  N   TYR A 494     -27.337  47.383  23.549  1.00109.51           N  
ATOM   2081  CA  TYR A 494     -28.711  46.933  23.403  1.00 97.72           C  
ATOM   2082  C   TYR A 494     -29.085  45.953  24.518  1.00 97.12           C  
ATOM   2083  O   TYR A 494     -28.223  45.257  25.063  1.00 95.09           O  
ATOM   2084  CB  TYR A 494     -28.912  46.289  22.035  1.00 96.23           C  
ATOM   2085  CG  TYR A 494     -29.243  47.288  20.945  1.00106.43           C  
ATOM   2086  CD1 TYR A 494     -28.409  48.369  20.687  1.00111.73           C  
ATOM   2087  CD2 TYR A 494     -30.388  47.147  20.171  1.00 90.63           C  
ATOM   2088  CE1 TYR A 494     -28.708  49.283  19.693  1.00 97.44           C  
ATOM   2089  CE2 TYR A 494     -30.693  48.053  19.174  1.00 97.17           C  
ATOM   2090  CZ  TYR A 494     -29.851  49.119  18.939  1.00101.98           C  
ATOM   2091  OH  TYR A 494     -30.154  50.022  17.946  1.00103.72           O  
ATOM   2092  N   PRO A 495     -30.363  45.888  24.881  1.00 89.41           N  
ATOM   2093  CA  PRO A 495     -30.763  45.103  26.051  1.00 79.41           C  
ATOM   2094  C   PRO A 495     -30.895  43.618  25.744  1.00 82.88           C  
ATOM   2095  O   PRO A 495     -31.029  43.194  24.595  1.00 97.80           O  
ATOM   2096  CB  PRO A 495     -32.123  45.703  26.418  1.00 78.73           C  
ATOM   2097  CG  PRO A 495     -32.685  46.126  25.099  1.00 94.02           C  
ATOM   2098  CD  PRO A 495     -31.505  46.611  24.288  1.00 78.94           C  
ATOM   2099  N   ILE A 496     -30.865  42.828  26.815  1.00 90.07           N  
ATOM   2100  CA  ILE A 496     -31.148  41.399  26.744  1.00 89.20           C  
ATOM   2101  C   ILE A 496     -32.656  41.205  26.823  1.00 93.68           C  
ATOM   2102  O   ILE A 496     -33.326  41.809  27.670  1.00 93.14           O  
ATOM   2103  CB  ILE A 496     -30.442  40.635  27.877  1.00 91.09           C  
ATOM   2104  CG1 ILE A 496     -28.967  41.029  27.967  1.00 85.27           C  
ATOM   2105  CG2 ILE A 496     -30.588  39.134  27.677  1.00 92.62           C  
ATOM   2106  CD1 ILE A 496     -28.207  40.841  26.686  1.00102.24           C  
ATOM   2107  N   ILE A 497     -33.193  40.368  25.941  1.00 79.47           N  
ATOM   2108  CA  ILE A 497     -34.605  40.003  25.956  1.00 76.55           C  
ATOM   2109  C   ILE A 497     -34.724  38.663  26.667  1.00 87.50           C  
ATOM   2110  O   ILE A 497     -34.120  37.672  26.240  1.00 88.40           O  
ATOM   2111  CB  ILE A 497     -35.181  39.933  24.533  1.00 92.94           C  
ATOM   2112  CG1 ILE A 497     -34.968  41.261  23.804  1.00 87.73           C  
ATOM   2113  CG2 ILE A 497     -36.657  39.580  24.567  1.00 81.31           C  
ATOM   2114  CD1 ILE A 497     -35.550  41.288  22.410  1.00 85.74           C  
ATOM   2115  N   LYS A 498     -35.493  38.626  27.754  1.00 77.45           N  
ATOM   2116  CA  LYS A 498     -35.632  37.428  28.575  1.00 90.28           C  
ATOM   2117  C   LYS A 498     -37.069  36.926  28.508  1.00 87.39           C  
ATOM   2118  O   LYS A 498     -38.001  37.649  28.876  1.00 87.71           O  
ATOM   2119  CB  LYS A 498     -35.223  37.703  30.027  1.00 89.50           C  
ATOM   2120  CG  LYS A 498     -33.746  38.049  30.204  1.00 95.44           C  
ATOM   2121  CD  LYS A 498     -33.241  37.724  31.610  1.00 95.50           C  
ATOM   2122  CE  LYS A 498     -33.398  38.896  32.567  1.00119.06           C  
ATOM   2123  NZ  LYS A 498     -32.980  38.540  33.954  1.00109.84           N1+
ATOM   2124  N   TYR A 499     -37.243  35.694  28.031  1.00 82.99           N  
ATOM   2125  CA  TYR A 499     -38.528  35.004  28.044  1.00 74.95           C  
ATOM   2126  C   TYR A 499     -38.554  34.066  29.245  1.00 83.56           C  
ATOM   2127  O   TYR A 499     -37.685  33.196  29.370  1.00 89.28           O  
ATOM   2128  CB  TYR A 499     -38.748  34.217  26.750  1.00 86.25           C  
ATOM   2129  CG  TYR A 499     -39.040  35.053  25.517  1.00 88.49           C  
ATOM   2130  CD1 TYR A 499     -38.017  35.665  24.806  1.00 83.04           C  
ATOM   2131  CD2 TYR A 499     -40.342  35.209  25.052  1.00 92.08           C  
ATOM   2132  CE1 TYR A 499     -38.283  36.425  23.675  1.00 91.33           C  
ATOM   2133  CE2 TYR A 499     -40.617  35.966  23.923  1.00 82.17           C  
ATOM   2134  CZ  TYR A 499     -39.585  36.572  23.238  1.00 90.91           C  
ATOM   2135  OH  TYR A 499     -39.854  37.326  22.115  1.00 82.31           O  
ATOM   2136  N   VAL A 500     -39.546  34.233  30.116  1.00 78.99           N  
ATOM   2137  CA  VAL A 500     -39.619  33.513  31.385  1.00 76.28           C  
ATOM   2138  C   VAL A 500     -40.764  32.511  31.320  1.00 77.55           C  
ATOM   2139  O   VAL A 500     -41.925  32.894  31.132  1.00 74.21           O  
ATOM   2140  CB  VAL A 500     -39.800  34.476  32.568  1.00 88.21           C  
ATOM   2141  CG1 VAL A 500     -40.030  33.697  33.852  1.00 71.54           C  
ATOM   2142  CG2 VAL A 500     -38.584  35.381  32.699  1.00 82.11           C  
ATOM   2143  N   PHE A 501     -40.439  31.232  31.496  1.00 86.83           N  
ATOM   2144  CA  PHE A 501     -41.410  30.135  31.477  1.00 86.87           C  
ATOM   2145  C   PHE A 501     -41.374  29.451  32.838  1.00 87.69           C  
ATOM   2146  O   PHE A 501     -40.784  28.378  32.990  1.00100.00           O  
ATOM   2147  CB  PHE A 501     -41.105  29.145  30.361  1.00 81.71           C  
ATOM   2148  CG  PHE A 501     -41.004  29.766  29.006  1.00 84.33           C  
ATOM   2149  CD1 PHE A 501     -39.800  30.274  28.553  1.00 79.47           C  
ATOM   2150  CD2 PHE A 501     -42.109  29.830  28.177  1.00 90.98           C  
ATOM   2151  CE1 PHE A 501     -39.702  30.841  27.300  1.00 91.92           C  
ATOM   2152  CE2 PHE A 501     -42.017  30.397  26.922  1.00 76.22           C  
ATOM   2153  CZ  PHE A 501     -40.812  30.903  26.483  1.00 72.43           C  
ATOM   2154  N   GLY A 502     -42.020  30.065  33.824  1.00 97.83           N  
ATOM   2155  CA  GLY A 502     -41.968  29.549  35.176  1.00 88.90           C  
ATOM   2156  C   GLY A 502     -40.566  29.631  35.742  1.00 97.67           C  
ATOM   2157  O   GLY A 502     -40.121  30.705  36.159  1.00 97.50           O  
ATOM   2158  N   GLU A 503     -39.852  28.506  35.749  1.00 95.84           N  
ATOM   2159  CA  GLU A 503     -38.476  28.482  36.228  1.00109.65           C  
ATOM   2160  C   GLU A 503     -37.463  28.716  35.116  1.00 97.66           C  
ATOM   2161  O   GLU A 503     -36.360  29.208  35.383  1.00 91.56           O  
ATOM   2162  CB  GLU A 503     -38.182  27.145  36.917  1.00101.41           C  
ATOM   2163  N   LEU A 504     -37.813  28.385  33.877  1.00 95.39           N  
ATOM   2164  CA  LEU A 504     -36.877  28.479  32.767  1.00 94.08           C  
ATOM   2165  C   LEU A 504     -36.813  29.906  32.237  1.00 95.04           C  
ATOM   2166  O   LEU A 504     -37.844  30.505  31.911  1.00 96.76           O  
ATOM   2167  CB  LEU A 504     -37.286  27.520  31.651  1.00 82.63           C  
ATOM   2168  CG  LEU A 504     -36.440  27.602  30.382  1.00104.17           C  
ATOM   2169  CD1 LEU A 504     -35.009  27.173  30.666  1.00115.61           C  
ATOM   2170  CD2 LEU A 504     -37.053  26.763  29.275  1.00 85.15           C  
ATOM   2171  N   ILE A 505     -35.601  30.449  32.150  1.00 92.20           N  
ATOM   2172  CA  ILE A 505     -35.359  31.759  31.555  1.00 91.94           C  
ATOM   2173  C   ILE A 505     -34.594  31.549  30.257  1.00 95.22           C  
ATOM   2174  O   ILE A 505     -33.504  30.962  30.256  1.00 95.84           O  
ATOM   2175  CB  ILE A 505     -34.588  32.690  32.502  1.00 86.57           C  
ATOM   2176  CG1 ILE A 505     -35.451  33.063  33.708  1.00 80.47           C  
ATOM   2177  CG2 ILE A 505     -34.143  33.939  31.762  1.00 75.62           C  
ATOM   2178  CD1 ILE A 505     -34.800  34.074  34.635  1.00 86.38           C  
ATOM   2179  N   ILE A 506     -35.168  32.024  29.154  1.00 86.95           N  
ATOM   2180  CA  ILE A 506     -34.554  31.951  27.834  1.00 81.50           C  
ATOM   2181  C   ILE A 506     -34.197  33.366  27.405  1.00 87.63           C  
ATOM   2182  O   ILE A 506     -35.085  34.203  27.198  1.00 82.24           O  
ATOM   2183  CB  ILE A 506     -35.486  31.287  26.813  1.00 77.18           C  
ATOM   2184  CG1 ILE A 506     -35.661  29.805  27.146  1.00102.19           C  
ATOM   2185  CG2 ILE A 506     -34.946  31.469  25.408  1.00 86.84           C  
ATOM   2186  CD1 ILE A 506     -36.531  29.061  26.156  1.00 96.43           C  
ATOM   2187  N   GLU A 507     -32.901  33.635  27.270  1.00 91.21           N  
ATOM   2188  CA  GLU A 507     -32.411  34.978  26.993  1.00 88.78           C  
ATOM   2189  C   GLU A 507     -32.065  35.129  25.520  1.00 90.32           C  
ATOM   2190  O   GLU A 507     -31.568  34.192  24.888  1.00 95.92           O  
ATOM   2191  CB  GLU A 507     -31.184  35.302  27.849  1.00 98.09           C  
ATOM   2192  CG  GLU A 507     -31.451  35.303  29.347  1.00110.05           C  
ATOM   2193  CD  GLU A 507     -30.208  35.599  30.164  1.00121.20           C  
ATOM   2194  OE1 GLU A 507     -30.313  36.332  31.173  1.00134.04           O  
ATOM   2195  OE2 GLU A 507     -29.124  35.101  29.793  1.00122.03           O1-
ATOM   2196  N   LEU A 508     -32.338  36.314  24.979  1.00 97.19           N  
ATOM   2197  CA  LEU A 508     -31.941  36.687  23.627  1.00 94.76           C  
ATOM   2198  C   LEU A 508     -30.997  37.876  23.721  1.00 93.80           C  
ATOM   2199  O   LEU A 508     -31.385  38.942  24.213  1.00 97.82           O  
ATOM   2200  CB  LEU A 508     -33.156  37.030  22.760  1.00 91.94           C  
ATOM   2201  CG  LEU A 508     -34.045  35.871  22.302  1.00 77.86           C  
ATOM   2202  CD1 LEU A 508     -35.179  36.372  21.420  1.00 81.83           C  
ATOM   2203  CD2 LEU A 508     -33.220  34.831  21.570  1.00 82.63           C  
ATOM   2204  N   HIE A 509     -29.761  37.688  23.262  1.00 20.00           N  
ATOM   2205  CA  HIE A 509     -28.745  38.729  23.267  1.00 20.00           C  
ATOM   2206  C   HIE A 509     -28.842  39.570  22.002  1.00 20.00           C  
ATOM   2207  O   HIE A 509     -29.372  39.115  20.983  1.00 20.00           O  
ATOM   2208  CB  HIE A 509     -27.358  38.099  23.393  1.00 20.00           C  
ATOM   2209  CG  HIE A 509     -27.125  37.424  24.708  1.00 20.00           C  
ATOM   2210  CD2 HIE A 509     -27.216  36.123  25.072  1.00 20.00           C  
ATOM   2211  ND1 HIE A 509     -26.756  38.113  25.843  1.00 20.00           N  
ATOM   2212  CE1 HIE A 509     -26.629  37.267  26.849  1.00 20.00           C  
ATOM   2213  NE2 HIE A 509     -26.901  36.052  26.408  1.00 20.00           N  
ATOM   2214  N   PRO A 510     -28.347  40.815  22.039  1.00101.21           N  
ATOM   2215  CA  PRO A 510     -28.546  41.722  20.890  1.00 88.35           C  
ATOM   2216  C   PRO A 510     -28.073  41.165  19.557  1.00 96.27           C  
ATOM   2217  O   PRO A 510     -28.712  41.416  18.528  1.00 91.55           O  
ATOM   2218  CB  PRO A 510     -27.754  42.968  21.301  1.00 87.92           C  
ATOM   2219  CG  PRO A 510     -27.791  42.950  22.790  1.00100.43           C  
ATOM   2220  CD  PRO A 510     -27.702  41.501  23.173  1.00 92.63           C  
ATOM   2221  N   GLU A 511     -26.981  40.409  19.539  1.00 94.07           N  
ATOM   2222  CA  GLU A 511     -26.522  39.808  18.295  1.00 95.26           C  
ATOM   2223  C   GLU A 511     -27.352  38.599  17.883  1.00 93.32           C  
ATOM   2224  O   GLU A 511     -27.090  38.018  16.825  1.00 99.41           O  
ATOM   2225  CB  GLU A 511     -25.047  39.421  18.418  1.00 99.54           C  
ATOM   2226  CG  GLU A 511     -24.139  40.608  18.701  1.00106.31           C  
ATOM   2227  CD  GLU A 511     -22.687  40.211  18.861  1.00124.35           C  
ATOM   2228  OE1 GLU A 511     -22.249  39.262  18.177  1.00123.59           O  
ATOM   2229  OE2 GLU A 511     -21.986  40.847  19.678  1.00121.41           O1-
ATOM   2230  N   GLU A 512     -28.346  38.214  18.682  1.00 96.69           N  
ATOM   2231  CA  GLU A 512     -29.199  37.079  18.365  1.00100.45           C  
ATOM   2232  C   GLU A 512     -30.610  37.474  17.953  1.00 98.51           C  
ATOM   2233  O   GLU A 512     -31.380  36.600  17.542  1.00102.32           O  
ATOM   2234  CB  GLU A 512     -29.266  36.115  19.559  1.00 90.54           C  
ATOM   2235  CG  GLU A 512     -27.964  35.366  19.818  1.00105.97           C  
ATOM   2236  CD  GLU A 512     -28.033  34.454  21.030  1.00110.06           C  
ATOM   2237  OE1 GLU A 512     -28.677  34.837  22.031  1.00114.62           O  
ATOM   2238  OE2 GLU A 512     -27.442  33.353  20.981  1.00113.73           O1-
ATOM   2239  N   TYR A 513     -30.974  38.757  18.051  1.00 89.41           N  
ATOM   2240  CA  TYR A 513     -32.271  39.214  17.574  1.00 89.40           C  
ATOM   2241  C   TYR A 513     -32.195  40.430  16.661  1.00 82.62           C  
ATOM   2242  O   TYR A 513     -33.237  40.872  16.165  1.00 92.75           O  
ATOM   2243  CB  TYR A 513     -33.221  39.517  18.751  1.00 83.98           C  
ATOM   2244  CG  TYR A 513     -32.845  40.694  19.632  1.00 83.01           C  
ATOM   2245  CD1 TYR A 513     -33.167  41.999  19.270  1.00 86.69           C  
ATOM   2246  CD2 TYR A 513     -32.203  40.497  20.848  1.00 94.97           C  
ATOM   2247  CE1 TYR A 513     -32.833  43.075  20.082  1.00 88.95           C  
ATOM   2248  CE2 TYR A 513     -31.872  41.563  21.669  1.00 90.24           C  
ATOM   2249  CZ  TYR A 513     -32.184  42.849  21.281  1.00 97.93           C  
ATOM   2250  OH  TYR A 513     -31.849  43.907  22.099  1.00 95.07           O  
ATOM   2251  N   MET A 514     -31.009  40.986  16.427  1.00 96.07           N  
ATOM   2252  CA  MET A 514     -30.839  42.090  15.490  1.00 93.76           C  
ATOM   2253  C   MET A 514     -30.415  41.523  14.141  1.00 84.59           C  
ATOM   2254  O   MET A 514     -29.412  40.807  14.050  1.00 91.91           O  
ATOM   2255  CB  MET A 514     -29.813  43.102  16.001  1.00 86.89           C  
ATOM   2256  CG  MET A 514     -30.253  43.874  17.243  1.00 86.77           C  
ATOM   2257  SD  MET A 514     -31.615  45.023  16.954  1.00 95.31           S  
ATOM   2258  CE  MET A 514     -30.822  46.229  15.899  1.00 95.01           C  
ATOM   2259  N   ILE A 515     -31.186  41.836  13.105  1.00 87.05           N  
ATOM   2260  CA  ILE A 515     -30.909  41.393  11.744  1.00 90.32           C  
ATOM   2261  C   ILE A 515     -30.208  42.523  11.002  1.00 98.93           C  
ATOM   2262  O   ILE A 515     -30.445  43.709  11.262  1.00100.18           O  
ATOM   2263  CB  ILE A 515     -32.208  40.958  11.028  1.00 93.72           C  
ATOM   2264  CG1 ILE A 515     -31.914  40.400   9.635  1.00115.99           C  
ATOM   2265  CG2 ILE A 515     -33.193  42.117  10.942  1.00102.24           C  
ATOM   2266  CD1 ILE A 515     -33.160  40.057   8.839  1.00135.64           C  
ATOM   2267  N   LEU A 516     -29.323  42.155  10.078  1.00119.16           N  
ATOM   2268  CA  LEU A 516     -28.541  43.110   9.297  1.00115.76           C  
ATOM   2269  C   LEU A 516     -28.920  42.973   7.828  1.00104.09           C  
ATOM   2270  O   LEU A 516     -28.610  41.958   7.194  1.00116.56           O  
ATOM   2271  CB  LEU A 516     -27.044  42.881   9.504  1.00109.03           C  
ATOM   2272  CG  LEU A 516     -26.073  43.539   8.522  1.00120.23           C  
ATOM   2273  CD1 LEU A 516     -26.266  45.046   8.474  1.00118.82           C  
ATOM   2274  CD2 LEU A 516     -24.640  43.188   8.891  1.00115.71           C  
ATOM   2275  N   ASN A 517     -29.589  43.991   7.291  1.00118.35           N  
ATOM   2276  CA  ASN A 517     -29.970  44.028   5.887  1.00121.67           C  
ATOM   2277  C   ASN A 517     -29.686  45.418   5.341  1.00125.57           C  
ATOM   2278  O   ASN A 517     -29.993  46.421   5.993  1.00125.62           O  
ATOM   2279  CB  ASN A 517     -31.450  43.670   5.688  1.00119.71           C  
ATOM   2280  CG  ASN A 517     -31.899  43.819   4.244  1.00133.37           C  
ATOM   2281  ND2 ASN A 517     -32.736  44.819   3.984  1.00117.47           N  
ATOM   2282  OD1 ASN A 517     -31.504  43.039   3.376  1.00127.65           O  
ATOM   2283  N   ASP A 518     -29.106  45.466   4.141  1.00127.61           N  
ATOM   2284  CA  ASP A 518     -28.629  46.707   3.526  1.00115.03           C  
ATOM   2285  C   ASP A 518     -27.606  47.302   4.486  1.00119.58           C  
ATOM   2286  O   ASP A 518     -26.618  46.617   4.801  1.00127.42           O  
ATOM   2287  CB  ASP A 518     -29.821  47.599   3.174  1.00117.82           C  
ATOM   2288  CG  ASP A 518     -29.644  48.310   1.849  1.00138.74           C  
ATOM   2289  OD1 ASP A 518     -28.610  48.083   1.184  1.00141.48           O  
ATOM   2290  OD2 ASP A 518     -30.541  49.093   1.471  1.00129.73           O1-
ATOM   2291  N   ASP A 519     -27.786  48.526   4.979  1.00109.56           N  
ATOM   2292  CA  ASP A 519     -26.891  49.108   5.973  1.00105.90           C  
ATOM   2293  C   ASP A 519     -27.622  49.389   7.282  1.00105.46           C  
ATOM   2294  O   ASP A 519     -27.243  50.294   8.028  1.00110.59           O  
ATOM   2295  CB  ASP A 519     -26.241  50.387   5.443  1.00110.25           C  
ATOM   2296  CG  ASP A 519     -24.975  50.117   4.646  1.00124.99           C  
ATOM   2297  OD1 ASP A 519     -24.367  49.041   4.842  1.00113.36           O  
ATOM   2298  OD2 ASP A 519     -24.582  50.985   3.835  1.00119.66           O1-
ATOM   2299  N   VAL A 520     -28.670  48.621   7.578  1.00 99.66           N  
ATOM   2300  CA  VAL A 520     -29.544  48.884   8.716  1.00101.18           C  
ATOM   2301  C   VAL A 520     -29.571  47.658   9.620  1.00102.69           C  
ATOM   2302  O   VAL A 520     -29.844  46.544   9.157  1.00105.93           O  
ATOM   2303  CB  VAL A 520     -30.970  49.249   8.263  1.00 92.09           C  
ATOM   2304  CG1 VAL A 520     -31.735  49.901   9.401  1.00 95.28           C  
ATOM   2305  CG2 VAL A 520     -30.933  50.154   7.042  1.00 88.31           C  
ATOM   2306  N   CYS A 521     -29.286  47.869  10.906  1.00101.67           N  
ATOM   2307  CA  CYS A 521     -29.466  46.848  11.937  1.00100.83           C  
ATOM   2308  C   CYS A 521     -30.881  46.979  12.486  1.00 95.73           C  
ATOM   2309  O   CYS A 521     -31.214  47.981  13.128  1.00 94.47           O  
ATOM   2310  CB  CYS A 521     -28.437  47.006  13.055  1.00104.91           C  
ATOM   2311  SG  CYS A 521     -26.813  46.248  12.770  1.00139.06           S  
ATOM   2312  N   MET A 522     -31.716  45.975  12.235  1.00101.36           N  
ATOM   2313  CA  MET A 522     -33.100  46.034  12.672  1.00103.24           C  
ATOM   2314  C   MET A 522     -33.382  44.949  13.699  1.00 91.46           C  
ATOM   2315  O   MET A 522     -32.752  43.888  13.678  1.00 89.21           O  
ATOM   2316  CB  MET A 522     -34.068  45.857  11.497  1.00101.83           C  
ATOM   2317  CG  MET A 522     -34.029  46.962  10.475  1.00106.90           C  
ATOM   2318  SD  MET A 522     -34.863  46.442   8.971  1.00134.72           S  
ATOM   2319  CE  MET A 522     -33.916  44.976   8.564  1.00118.32           C  
ATOM   2320  N   PRO A 523     -34.322  45.185  14.611  1.00 95.03           N  
ATOM   2321  CA  PRO A 523     -34.816  44.086  15.448  1.00 81.75           C  
ATOM   2322  C   PRO A 523     -35.601  43.101  14.595  1.00 93.75           C  
ATOM   2323  O   PRO A 523     -36.478  43.490  13.819  1.00 82.75           O  
ATOM   2324  CB  PRO A 523     -35.706  44.792  16.477  1.00 94.33           C  
ATOM   2325  CG  PRO A 523     -36.121  46.065  15.806  1.00 87.02           C  
ATOM   2326  CD  PRO A 523     -34.961  46.471  14.942  1.00101.17           C  
ATOM   2327  N   ALA A 524     -35.269  41.818  14.729  1.00 89.81           N  
ATOM   2328  CA  ALA A 524     -35.921  40.773  13.948  1.00 71.38           C  
ATOM   2329  C   ALA A 524     -37.307  40.459  14.497  1.00 84.36           C  
ATOM   2330  O   ALA A 524     -37.629  39.298  14.771  1.00 85.87           O  
ATOM   2331  CB  ALA A 524     -35.062  39.508  13.926  1.00 79.84           C  
ATOM   2332  N   TYR A 525     -38.133  41.487  14.655  1.00 75.52           N  
ATOM   2333  CA  TYR A 525     -39.451  41.353  15.248  1.00 79.93           C  
ATOM   2334  C   TYR A 525     -40.479  42.058  14.377  1.00 88.34           C  
ATOM   2335  O   TYR A 525     -40.198  43.096  13.773  1.00 91.49           O  
ATOM   2336  CB  TYR A 525     -39.492  41.938  16.670  1.00 82.66           C  
ATOM   2337  CG  TYR A 525     -39.012  40.995  17.754  1.00 87.63           C  
ATOM   2338  CD1 TYR A 525     -37.668  40.675  17.881  1.00 84.97           C  
ATOM   2339  CD2 TYR A 525     -39.904  40.440  18.661  1.00 79.39           C  
ATOM   2340  CE1 TYR A 525     -37.229  39.817  18.876  1.00 84.05           C  
ATOM   2341  CE2 TYR A 525     -39.473  39.587  19.659  1.00 81.44           C  
ATOM   2342  CZ  TYR A 525     -38.136  39.277  19.760  1.00 77.11           C  
ATOM   2343  OH  TYR A 525     -37.704  38.426  20.751  1.00 77.44           O  
ATOM   2344  N   MET A 526     -41.676  41.485  14.317  1.00 81.36           N  
ATOM   2345  CA  MET A 526     -42.790  42.109  13.625  1.00 81.14           C  
ATOM   2346  C   MET A 526     -44.010  42.097  14.533  1.00 91.60           C  
ATOM   2347  O   MET A 526     -43.994  41.545  15.635  1.00 89.22           O  
ATOM   2348  CB  MET A 526     -43.092  41.418  12.285  1.00 89.00           C  
ATOM   2349  CG  MET A 526     -43.261  39.913  12.351  1.00 92.24           C  
ATOM   2350  SD  MET A 526     -43.664  39.198  10.739  1.00 95.28           S  
ATOM   2351  CE  MET A 526     -42.148  39.488   9.830  1.00122.89           C  
ATOM   2352  N   GLN A 527     -45.073  42.725  14.054  1.00100.62           N  
ATOM   2353  CA  GLN A 527     -46.281  42.949  14.835  1.00 83.82           C  
ATOM   2354  C   GLN A 527     -47.349  41.968  14.365  1.00 92.05           C  
ATOM   2355  O   GLN A 527     -47.853  42.082  13.242  1.00 84.34           O  
ATOM   2356  CB  GLN A 527     -46.737  44.397  14.676  1.00 80.00           C  
ATOM   2357  CG  GLN A 527     -47.969  44.786  15.457  1.00101.33           C  
ATOM   2358  CD  GLN A 527     -48.216  46.280  15.406  1.00108.89           C  
ATOM   2359  NE2 GLN A 527     -49.483  46.672  15.396  1.00116.00           N  
ATOM   2360  OE1 GLN A 527     -47.275  47.074  15.366  1.00113.87           O  
ATOM   2361  N   ILE A 528     -47.679  40.993  15.210  1.00 87.33           N  
ATOM   2362  CA  ILE A 528     -48.741  40.036  14.919  1.00 84.02           C  
ATOM   2363  C   ILE A 528     -49.663  39.957  16.125  1.00 76.02           C  
ATOM   2364  O   ILE A 528     -49.205  39.736  17.253  1.00 98.78           O  
ATOM   2365  CB  ILE A 528     -48.198  38.637  14.563  1.00 74.54           C  
ATOM   2366  CG1 ILE A 528     -47.982  38.510  13.056  1.00 84.95           C  
ATOM   2367  CG2 ILE A 528     -49.168  37.554  15.002  1.00 81.12           C  
ATOM   2368  CD1 ILE A 528     -46.731  39.156  12.557  1.00102.76           C  
ATOM   2369  N   ASP A 529     -50.955  40.152  15.886  1.00 88.37           N  
ATOM   2370  CA  ASP A 529     -52.002  39.946  16.883  1.00 95.17           C  
ATOM   2371  C   ASP A 529     -52.734  38.666  16.493  1.00100.71           C  
ATOM   2372  O   ASP A 529     -53.656  38.687  15.675  1.00105.03           O  
ATOM   2373  CB  ASP A 529     -52.955  41.136  16.946  1.00 67.65           C  
ATOM   2374  CG  ASP A 529     -52.276  42.406  17.411  1.00 96.32           C  
ATOM   2375  OD1 ASP A 529     -51.533  42.355  18.412  1.00100.54           O  
ATOM   2376  OD2 ASP A 529     -52.486  43.458  16.772  1.00108.50           O1-
ATOM   2377  N   VAL A 530     -52.303  37.546  17.066  1.00 94.39           N  
ATOM   2378  CA  VAL A 530     -53.019  36.289  16.822  1.00 88.49           C  
ATOM   2379  C   VAL A 530     -54.449  36.430  17.331  1.00 93.23           C  
ATOM   2380  O   VAL A 530     -54.657  36.825  18.496  1.00 95.99           O  
ATOM   2381  CB  VAL A 530     -52.301  35.112  17.502  1.00 91.42           C  
ATOM   2382  CG1 VAL A 530     -53.158  33.857  17.442  1.00 88.36           C  
ATOM   2383  CG2 VAL A 530     -50.953  34.869  16.842  1.00 82.54           C  
ATOM   2384  N   PRO A 531     -55.461  36.148  16.513  1.00100.00           N  
ATOM   2385  CA  PRO A 531     -56.842  36.441  16.919  1.00 98.08           C  
ATOM   2386  C   PRO A 531     -57.289  35.541  18.061  1.00 99.77           C  
ATOM   2387  O   PRO A 531     -57.141  34.318  18.004  1.00106.28           O  
ATOM   2388  CB  PRO A 531     -57.649  36.182  15.642  1.00 91.73           C  
ATOM   2389  CG  PRO A 531     -56.817  35.218  14.865  1.00 91.94           C  
ATOM   2390  CD  PRO A 531     -55.390  35.578  15.156  1.00105.72           C  
ATOM   2391  N   SER A 532     -57.825  36.166  19.106  1.00 98.50           N  
ATOM   2392  CA  SER A 532     -58.425  35.475  20.241  1.00 85.19           C  
ATOM   2393  C   SER A 532     -59.121  36.517  21.101  1.00 81.44           C  
ATOM   2394  O   SER A 532     -58.820  37.712  21.021  1.00 83.05           O  
ATOM   2395  CB  SER A 532     -57.389  34.705  21.067  1.00 90.10           C  
ATOM   2396  OG  SER A 532     -56.692  35.572  21.943  1.00101.63           O  
ATOM   2397  N   GLU A 533     -60.054  36.046  21.927  1.00 87.42           N  
ATOM   2398  CA  GLU A 533     -60.802  36.928  22.812  1.00 79.30           C  
ATOM   2399  C   GLU A 533     -59.858  37.719  23.713  1.00 85.85           C  
ATOM   2400  O   GLU A 533     -59.751  38.942  23.579  1.00 94.13           O  
ATOM   2401  CB  GLU A 533     -61.803  36.123  23.645  1.00 93.86           C  
ATOM   2402  N   ARG A 534     -59.159  37.038  24.631  1.00 96.86           N  
ATOM   2403  CA  ARG A 534     -58.322  37.743  25.596  1.00 84.71           C  
ATOM   2404  C   ARG A 534     -56.953  37.092  25.782  1.00 80.75           C  
ATOM   2405  O   ARG A 534     -56.326  37.284  26.830  1.00 96.82           O  
ATOM   2406  CB  ARG A 534     -59.024  37.839  26.961  1.00 85.69           C  
ATOM   2407  CG  ARG A 534     -60.496  38.211  26.883  1.00 81.43           C  
ATOM   2408  CD  ARG A 534     -60.937  39.030  28.082  1.00 80.70           C  
ATOM   2409  NE  ARG A 534     -60.142  40.243  28.243  1.00 88.98           N  
ATOM   2410  CZ  ARG A 534     -59.271  40.448  29.224  1.00102.70           C  
ATOM   2411  NH1 ARG A 534     -58.549  41.554  29.285  1.00112.24           N1+
ATOM   2412  NH2 ARG A 534     -59.128  39.524  30.170  1.00 96.69           N  
ATOM   2413  N   ASN A 535     -56.473  36.325  24.812  1.00 85.55           N  
ATOM   2414  CA  ASN A 535     -55.138  35.751  24.886  1.00 80.63           C  
ATOM   2415  C   ASN A 535     -54.176  36.544  24.012  1.00 81.26           C  
ATOM   2416  O   ASN A 535     -54.567  37.132  23.002  1.00 94.77           O  
ATOM   2417  CB  ASN A 535     -55.130  34.283  24.452  1.00 82.97           C  
ATOM   2418  CG  ASN A 535     -55.853  33.375  25.430  1.00 90.38           C  
ATOM   2419  ND2 ASN A 535     -56.078  33.864  26.645  1.00 76.86           N  
ATOM   2420  OD1 ASN A 535     -56.206  32.247  25.094  1.00 88.49           O  
ATOM   2421  N   HIE A 536     -52.907  36.545  24.403  1.00 20.00           N  
ATOM   2422  CA  HIE A 536     -51.859  37.226  23.656  1.00 20.00           C  
ATOM   2423  C   HIE A 536     -50.782  36.223  23.273  1.00 20.00           C  
ATOM   2424  O   HIE A 536     -50.283  35.484  24.127  1.00 20.00           O  
ATOM   2425  CB  HIE A 536     -51.271  38.377  24.471  1.00 20.00           C  
ATOM   2426  CG  HIE A 536     -52.261  39.457  24.775  1.00 20.00           C  
ATOM   2427  CD2 HIE A 536     -53.162  39.581  25.778  1.00 20.00           C  
ATOM   2428  ND1 HIE A 536     -52.415  40.573  23.981  1.00 20.00           N  
ATOM   2429  CE1 HIE A 536     -53.362  41.343  24.486  1.00 20.00           C  
ATOM   2430  NE2 HIE A 536     -53.832  40.763  25.576  1.00 20.00           N  
ATOM   2431  N   ALA A 537     -50.423  36.201  21.994  1.00 74.46           N  
ATOM   2432  CA  ALA A 537     -49.479  35.226  21.472  1.00 71.85           C  
ATOM   2433  C   ALA A 537     -48.189  35.909  21.044  1.00 72.47           C  
ATOM   2434  O   ALA A 537     -48.212  36.963  20.402  1.00 84.06           O  
ATOM   2435  CB  ALA A 537     -50.072  34.455  20.295  1.00 78.51           C  
ATOM   2436  N   TYR A 538     -47.069  35.298  21.417  1.00 77.98           N  
ATOM   2437  CA  TYR A 538     -45.737  35.731  21.018  1.00 75.32           C  
ATOM   2438  C   TYR A 538     -45.107  34.597  20.226  1.00 75.91           C  
ATOM   2439  O   TYR A 538     -45.009  33.472  20.726  1.00 93.57           O  
ATOM   2440  CB  TYR A 538     -44.878  36.073  22.238  1.00 79.82           C  
ATOM   2441  CG  TYR A 538     -45.365  37.245  23.061  1.00 79.90           C  
ATOM   2442  CD1 TYR A 538     -44.714  38.470  23.010  1.00 73.42           C  
ATOM   2443  CD2 TYR A 538     -46.465  37.122  23.904  1.00 87.71           C  
ATOM   2444  CE1 TYR A 538     -45.146  39.542  23.768  1.00 86.25           C  
ATOM   2445  CE2 TYR A 538     -46.907  38.191  24.663  1.00 76.54           C  
ATOM   2446  CZ  TYR A 538     -46.244  39.398  24.590  1.00 85.82           C  
ATOM   2447  OH  TYR A 538     -46.679  40.466  25.342  1.00 87.22           O  
ATOM   2448  N   LEU A 539     -44.687  34.880  18.998  1.00 74.07           N  
ATOM   2449  CA  LEU A 539     -44.117  33.857  18.133  1.00 66.45           C  
ATOM   2450  C   LEU A 539     -42.596  33.893  18.189  1.00 74.16           C  
ATOM   2451  O   LEU A 539     -41.989  34.963  18.288  1.00 77.94           O  
ATOM   2452  CB  LEU A 539     -44.589  34.027  16.688  1.00 80.37           C  
ATOM   2453  CG  LEU A 539     -45.953  33.413  16.356  1.00 84.54           C  
ATOM   2454  CD1 LEU A 539     -47.097  34.268  16.879  1.00 80.96           C  
ATOM   2455  CD2 LEU A 539     -46.091  33.183  14.865  1.00 82.83           C  
ATOM   2456  N   LEU A 540     -41.988  32.712  18.133  1.00 64.47           N  
ATOM   2457  CA  LEU A 540     -40.539  32.569  18.054  1.00 73.33           C  
ATOM   2458  C   LEU A 540     -40.187  31.969  16.699  1.00 79.80           C  
ATOM   2459  O   LEU A 540     -40.543  30.821  16.413  1.00 67.87           O  
ATOM   2460  CB  LEU A 540     -40.014  31.699  19.194  1.00 72.72           C  
ATOM   2461  CG  LEU A 540     -40.228  32.308  20.581  1.00 76.42           C  
ATOM   2462  CD1 LEU A 540     -39.663  31.398  21.654  1.00 83.22           C  
ATOM   2463  CD2 LEU A 540     -39.606  33.696  20.666  1.00 72.04           C  
ATOM   2464  N   GLY A 541     -39.491  32.745  15.870  1.00 85.88           N  
ATOM   2465  CA  GLY A 541     -39.234  32.372  14.496  1.00 89.68           C  
ATOM   2466  C   GLY A 541     -37.958  31.570  14.322  1.00 89.59           C  
ATOM   2467  O   GLY A 541     -37.277  31.198  15.279  1.00 84.28           O  
ATOM   2468  N   SER A 542     -37.630  31.314  13.052  1.00 91.18           N  
ATOM   2469  CA  SER A 542     -36.478  30.482  12.717  1.00 91.79           C  
ATOM   2470  C   SER A 542     -35.175  31.273  12.764  1.00105.44           C  
ATOM   2471  O   SER A 542     -34.201  30.841  13.392  1.00 96.68           O  
ATOM   2472  CB  SER A 542     -36.673  29.863  11.333  1.00 84.25           C  
ATOM   2473  OG  SER A 542     -36.786  30.869  10.340  1.00113.93           O  
ATOM   2474  N   LEU A 543     -35.138  32.433  12.101  1.00 94.13           N  
ATOM   2475  CA  LEU A 543     -33.899  33.201  12.011  1.00103.15           C  
ATOM   2476  C   LEU A 543     -33.445  33.718  13.370  1.00 98.71           C  
ATOM   2477  O   LEU A 543     -32.239  33.799  13.630  1.00108.08           O  
ATOM   2478  CB  LEU A 543     -34.070  34.372  11.042  1.00100.02           C  
ATOM   2479  CG  LEU A 543     -34.326  34.066   9.566  1.00116.79           C  
ATOM   2480  CD1 LEU A 543     -34.256  35.349   8.744  1.00112.32           C  
ATOM   2481  CD2 LEU A 543     -33.336  33.030   9.049  1.00 92.35           C  
ATOM   2482  N   SER A 544     -34.385  34.069  14.244  1.00104.59           N  
ATOM   2483  CA  SER A 544     -34.056  34.732  15.498  1.00 97.87           C  
ATOM   2484  C   SER A 544     -33.965  33.787  16.686  1.00 96.36           C  
ATOM   2485  O   SER A 544     -33.240  34.086  17.641  1.00112.86           O  
ATOM   2486  CB  SER A 544     -35.092  35.818  15.806  1.00107.65           C  
ATOM   2487  OG  SER A 544     -34.859  36.401  17.076  1.00128.71           O  
ATOM   2488  N   PHE A 545     -34.673  32.659  16.660  1.00 90.62           N  
ATOM   2489  CA  PHE A 545     -34.734  31.763  17.807  1.00 81.56           C  
ATOM   2490  C   PHE A 545     -34.091  30.409  17.529  1.00 93.26           C  
ATOM   2491  O   PHE A 545     -33.142  30.026  18.219  1.00 98.29           O  
ATOM   2492  CB  PHE A 545     -36.193  31.587  18.255  1.00 83.84           C  
ATOM   2493  CG  PHE A 545     -36.364  30.648  19.414  1.00 92.66           C  
ATOM   2494  CD1 PHE A 545     -35.988  31.028  20.693  1.00 88.54           C  
ATOM   2495  CD2 PHE A 545     -36.904  29.385  19.228  1.00100.99           C  
ATOM   2496  CE1 PHE A 545     -36.143  30.167  21.763  1.00 85.34           C  
ATOM   2497  CE2 PHE A 545     -37.062  28.518  20.293  1.00 99.63           C  
ATOM   2498  CZ  PHE A 545     -36.680  28.910  21.564  1.00 94.63           C  
ATOM   2499  N   MET A 546     -34.581  29.667  16.532  1.00 91.09           N  
ATOM   2500  CA  MET A 546     -34.086  28.313  16.305  1.00 82.70           C  
ATOM   2501  C   MET A 546     -32.629  28.283  15.863  1.00 94.07           C  
ATOM   2502  O   MET A 546     -31.969  27.252  16.037  1.00 94.90           O  
ATOM   2503  CB  MET A 546     -34.957  27.596  15.276  1.00 93.09           C  
ATOM   2504  CG  MET A 546     -36.195  26.962  15.875  1.00 92.01           C  
ATOM   2505  SD  MET A 546     -37.715  27.575  15.135  1.00114.61           S  
ATOM   2506  CE  MET A 546     -38.912  27.053  16.361  1.00 91.32           C  
ATOM   2507  N   ARG A 547     -32.116  29.379  15.297  1.00 90.03           N  
ATOM   2508  CA  ARG A 547     -30.698  29.434  14.953  1.00 92.92           C  
ATOM   2509  C   ARG A 547     -29.823  29.255  16.186  1.00107.43           C  
ATOM   2510  O   ARG A 547     -28.705  28.734  16.088  1.00107.73           O  
ATOM   2511  CB  ARG A 547     -30.376  30.759  14.260  1.00 97.99           C  
ATOM   2512  CG  ARG A 547     -28.908  30.940  13.899  1.00106.40           C  
ATOM   2513  CD  ARG A 547     -28.681  32.239  13.147  1.00126.52           C  
ATOM   2514  NE  ARG A 547     -29.083  33.401  13.929  1.00133.54           N  
ATOM   2515  CZ  ARG A 547     -28.256  34.134  14.662  1.00127.08           C  
ATOM   2516  NH1 ARG A 547     -26.964  33.855  14.732  1.00123.47           N1+
ATOM   2517  NH2 ARG A 547     -28.737  35.173  15.339  1.00110.34           N  
ATOM   2518  N   ASN A 548     -30.321  29.659  17.356  1.00 98.53           N  
ATOM   2519  CA  ASN A 548     -29.563  29.576  18.592  1.00 93.49           C  
ATOM   2520  C   ASN A 548     -30.066  28.510  19.553  1.00 92.03           C  
ATOM   2521  O   ASN A 548     -29.302  28.084  20.425  1.00 95.44           O  
ATOM   2522  CB  ASN A 548     -29.576  30.933  19.311  1.00 85.30           C  
ATOM   2523  CG  ASN A 548     -29.297  32.091  18.373  1.00 94.21           C  
ATOM   2524  ND2 ASN A 548     -30.350  32.794  17.975  1.00 95.18           N  
ATOM   2525  OD1 ASN A 548     -28.148  32.354  18.014  1.00 99.81           O  
ATOM   2526  N   PHE A 549     -31.313  28.063  19.418  1.00 90.53           N  
ATOM   2527  CA  PHE A 549     -31.905  27.114  20.355  1.00 88.43           C  
ATOM   2528  C   PHE A 549     -32.463  25.916  19.599  1.00 79.04           C  
ATOM   2529  O   PHE A 549     -33.446  26.044  18.863  1.00 88.77           O  
ATOM   2530  CB  PHE A 549     -32.998  27.778  21.191  1.00 83.90           C  
ATOM   2531  CG  PHE A 549     -32.481  28.774  22.189  1.00 87.01           C  
ATOM   2532  CD1 PHE A 549     -32.021  28.359  23.430  1.00 99.57           C  
ATOM   2533  CD2 PHE A 549     -32.464  30.127  21.893  1.00 90.03           C  
ATOM   2534  CE1 PHE A 549     -31.549  29.276  24.355  1.00 97.48           C  
ATOM   2535  CE2 PHE A 549     -31.992  31.049  22.814  1.00 98.36           C  
ATOM   2536  CZ  PHE A 549     -31.534  30.622  24.046  1.00 94.52           C  
ATOM   2537  N   PHE A 550     -31.837  24.756  19.785  1.00 78.79           N  
ATOM   2538  CA  PHE A 550     -32.400  23.499  19.308  1.00 73.67           C  
ATOM   2539  C   PHE A 550     -33.771  23.275  19.937  1.00 80.36           C  
ATOM   2540  O   PHE A 550     -33.944  23.453  21.145  1.00 97.03           O  
ATOM   2541  CB  PHE A 550     -31.448  22.355  19.655  1.00 84.01           C  
ATOM   2542  CG  PHE A 550     -31.938  20.995  19.246  1.00 94.77           C  
ATOM   2543  CD1 PHE A 550     -31.938  20.613  17.914  1.00 87.91           C  
ATOM   2544  CD2 PHE A 550     -32.364  20.083  20.199  1.00 91.76           C  
ATOM   2545  CE1 PHE A 550     -32.377  19.351  17.538  1.00 94.40           C  
ATOM   2546  CE2 PHE A 550     -32.800  18.822  19.831  1.00 90.49           C  
ATOM   2547  CZ  PHE A 550     -32.808  18.456  18.499  1.00 90.96           C  
ATOM   2548  N   THR A 551     -34.752  22.891  19.119  1.00 86.54           N  
ATOM   2549  CA  THR A 551     -36.141  22.821  19.561  1.00 84.51           C  
ATOM   2550  C   THR A 551     -36.742  21.463  19.227  1.00 85.51           C  
ATOM   2551  O   THR A 551     -36.652  21.006  18.085  1.00 77.51           O  
ATOM   2552  CB  THR A 551     -36.982  23.933  18.924  1.00 84.28           C  
ATOM   2553  CG2 THR A 551     -38.387  23.921  19.495  1.00 87.84           C  
ATOM   2554  OG1 THR A 551     -36.382  25.204  19.203  1.00104.77           O  
ATOM   2555  N   VAL A 552     -37.370  20.836  20.223  1.00 89.19           N  
ATOM   2556  CA  VAL A 552     -38.005  19.530  20.084  1.00 81.59           C  
ATOM   2557  C   VAL A 552     -39.509  19.703  20.231  1.00 79.07           C  
ATOM   2558  O   VAL A 552     -39.973  20.448  21.099  1.00 86.88           O  
ATOM   2559  CB  VAL A 552     -37.476  18.529  21.130  1.00 87.89           C  
ATOM   2560  CG1 VAL A 552     -38.166  17.176  20.987  1.00 71.62           C  
ATOM   2561  CG2 VAL A 552     -35.979  18.384  21.007  1.00 94.11           C  
ATOM   2562  N   PHE A 553     -40.267  19.006  19.389  1.00 83.51           N  
ATOM   2563  CA  PHE A 553     -41.724  19.019  19.439  1.00 82.35           C  
ATOM   2564  C   PHE A 553     -42.203  17.597  19.689  1.00 89.34           C  
ATOM   2565  O   PHE A 553     -41.958  16.707  18.869  1.00 88.95           O  
ATOM   2566  CB  PHE A 553     -42.315  19.569  18.140  1.00 80.38           C  
ATOM   2567  CG  PHE A 553     -41.858  20.961  17.807  1.00 83.09           C  
ATOM   2568  CD1 PHE A 553     -40.628  21.178  17.207  1.00 72.84           C  
ATOM   2569  CD2 PHE A 553     -42.662  22.054  18.084  1.00 82.57           C  
ATOM   2570  CE1 PHE A 553     -40.208  22.454  16.899  1.00 74.55           C  
ATOM   2571  CE2 PHE A 553     -42.245  23.335  17.774  1.00 68.52           C  
ATOM   2572  CZ  PHE A 553     -41.017  23.534  17.182  1.00 65.85           C  
ATOM   2573  N   VAL A 554     -42.879  17.386  20.816  1.00 75.90           N  
ATOM   2574  CA  VAL A 554     -43.319  16.063  21.242  1.00 80.29           C  
ATOM   2575  C   VAL A 554     -44.838  16.032  21.188  1.00 80.42           C  
ATOM   2576  O   VAL A 554     -45.509  16.730  21.959  1.00 77.44           O  
ATOM   2577  CB  VAL A 554     -42.813  15.721  22.650  1.00 83.52           C  
ATOM   2578  CG1 VAL A 554     -43.252  14.317  23.041  1.00 78.94           C  
ATOM   2579  CG2 VAL A 554     -41.304  15.859  22.721  1.00 71.34           C  
ATOM   2580  N   ARG A 555     -45.387  15.219  20.288  1.00 76.87           N  
ATOM   2581  CA  ARG A 555     -46.831  15.059  20.227  1.00 79.90           C  
ATOM   2582  C   ARG A 555     -47.315  14.210  21.390  1.00 84.36           C  
ATOM   2583  O   ARG A 555     -46.712  13.188  21.730  1.00 99.41           O  
ATOM   2584  CB  ARG A 555     -47.251  14.425  18.903  1.00 84.96           C  
ATOM   2585  CG  ARG A 555     -47.220  15.379  17.729  1.00 74.97           C  
ATOM   2586  CD  ARG A 555     -48.318  16.428  17.839  1.00 77.85           C  
ATOM   2587  NE  ARG A 555     -49.651  15.855  17.692  1.00 78.51           N  
ATOM   2588  CZ  ARG A 555     -50.187  15.493  16.534  1.00 74.16           C  
ATOM   2589  NH1 ARG A 555     -49.515  15.596  15.399  1.00 79.92           N1+
ATOM   2590  NH2 ARG A 555     -51.427  15.013  16.514  1.00 77.98           N  
ATOM   2591  N   GLY A 556     -48.405  14.646  22.010  1.00 88.66           N  
ATOM   2592  CA  GLY A 556     -48.973  13.891  23.104  1.00 77.88           C  
ATOM   2593  C   GLY A 556     -49.605  12.595  22.634  1.00 83.94           C  
ATOM   2594  O   GLY A 556     -50.118  12.484  21.521  1.00 86.78           O  
ATOM   2595  N   THR A 557     -49.546  11.592  23.504  1.00109.75           N  
ATOM   2596  CA  THR A 557     -50.215  10.322  23.259  1.00106.55           C  
ATOM   2597  C   THR A 557     -51.073   9.978  24.466  1.00108.08           C  
ATOM   2598  O   THR A 557     -51.707  10.858  25.056  1.00122.91           O  
ATOM   2599  CB  THR A 557     -49.198   9.210  22.981  1.00104.37           C  
ATOM   2600  CG2 THR A 557     -48.414   9.508  21.708  1.00 81.72           C  
ATOM   2601  OG1 THR A 557     -48.289   9.100  24.086  1.00 96.59           O  
ATOM   2602  N   GLU A 558     -51.099   8.706  24.845  1.00108.65           N  
ATOM   2603  CA  GLU A 558     -51.700   8.333  26.117  1.00113.09           C  
ATOM   2604  C   GLU A 558     -50.672   8.231  27.233  1.00116.93           C  
ATOM   2605  O   GLU A 558     -51.020   8.416  28.404  1.00125.54           O  
ATOM   2606  CB  GLU A 558     -52.445   7.007  25.981  1.00109.65           C  
ATOM   2607  CG  GLU A 558     -53.586   7.061  24.982  1.00134.21           C  
ATOM   2608  CD  GLU A 558     -54.328   5.741  24.869  1.00168.17           C  
ATOM   2609  OE1 GLU A 558     -53.899   4.758  25.515  1.00178.29           O  
ATOM   2610  OE2 GLU A 558     -55.342   5.687  24.137  1.00170.03           O1-
ATOM   2611  N   SER A 559     -49.414   7.958  26.897  1.00112.11           N  
ATOM   2612  CA  SER A 559     -48.359   7.800  27.887  1.00112.88           C  
ATOM   2613  C   SER A 559     -47.590   9.089  28.150  1.00112.78           C  
ATOM   2614  O   SER A 559     -46.566   9.049  28.843  1.00126.93           O  
ATOM   2615  CB  SER A 559     -47.384   6.703  27.450  1.00114.60           C  
ATOM   2616  OG  SER A 559     -46.606   7.118  26.339  1.00114.03           O  
ATOM   2617  N   ARG A 560     -48.055  10.219  27.624  1.00105.87           N  
ATOM   2618  CA  ARG A 560     -47.329  11.478  27.735  1.00102.99           C  
ATOM   2619  C   ARG A 560     -48.207  12.602  27.194  1.00 87.92           C  
ATOM   2620  O   ARG A 560     -49.140  12.348  26.428  1.00 87.06           O  
ATOM   2621  CB  ARG A 560     -46.004  11.431  26.961  1.00103.89           C  
ATOM   2622  CG  ARG A 560     -46.196  11.329  25.465  1.00 96.39           C  
ATOM   2623  CD  ARG A 560     -44.881  11.126  24.760  1.00 94.22           C  
ATOM   2624  NE  ARG A 560     -45.045  11.190  23.315  1.00 92.81           N  
ATOM   2625  CZ  ARG A 560     -44.071  10.969  22.445  1.00101.03           C  
ATOM   2626  NH1 ARG A 560     -42.850  10.648  22.842  1.00110.64           N1+
ATOM   2627  NH2 ARG A 560     -44.328  11.072  21.145  1.00 99.78           N  
ATOM   2628  N   PRO A 561     -47.920  13.848  27.583  1.00 89.07           N  
ATOM   2629  CA  PRO A 561     -48.644  14.988  27.014  1.00 90.15           C  
ATOM   2630  C   PRO A 561     -47.844  15.666  25.916  1.00 94.69           C  
ATOM   2631  O   PRO A 561     -46.691  15.300  25.666  1.00103.33           O  
ATOM   2632  CB  PRO A 561     -48.823  15.908  28.224  1.00 85.09           C  
ATOM   2633  CG  PRO A 561     -47.537  15.704  28.985  1.00 83.73           C  
ATOM   2634  CD  PRO A 561     -47.109  14.257  28.744  1.00 90.49           C  
ATOM   2635  N   SER A 562     -48.435  16.663  25.264  1.00 87.19           N  
ATOM   2636  CA  SER A 562     -47.731  17.417  24.238  1.00 83.49           C  
ATOM   2637  C   SER A 562     -46.838  18.469  24.881  1.00 74.19           C  
ATOM   2638  O   SER A 562     -47.285  19.236  25.740  1.00 78.59           O  
ATOM   2639  CB  SER A 562     -48.724  18.073  23.283  1.00 83.48           C  
ATOM   2640  OG  SER A 562     -49.525  17.097  22.640  1.00 86.47           O  
ATOM   2641  N   MET A 563     -45.575  18.503  24.464  1.00 88.59           N  
ATOM   2642  CA  MET A 563     -44.598  19.437  25.001  1.00 80.15           C  
ATOM   2643  C   MET A 563     -43.689  19.928  23.884  1.00 83.17           C  
ATOM   2644  O   MET A 563     -43.632  19.346  22.798  1.00 77.77           O  
ATOM   2645  CB  MET A 563     -43.742  18.792  26.095  1.00 82.07           C  
ATOM   2646  CG  MET A 563     -44.503  18.326  27.315  1.00100.26           C  
ATOM   2647  SD  MET A 563     -43.496  17.205  28.299  1.00103.01           S  
ATOM   2648  CE  MET A 563     -43.407  15.792  27.196  1.00 81.75           C  
ATOM   2649  N   VAL A 564     -42.969  21.012  24.165  1.00 70.24           N  
ATOM   2650  CA  VAL A 564     -41.845  21.435  23.343  1.00 77.70           C  
ATOM   2651  C   VAL A 564     -40.611  21.496  24.230  1.00 84.46           C  
ATOM   2652  O   VAL A 564     -40.693  21.864  25.408  1.00 90.86           O  
ATOM   2653  CB  VAL A 564     -42.089  22.787  22.632  1.00 87.65           C  
ATOM   2654  CG1 VAL A 564     -43.574  23.079  22.516  1.00 94.50           C  
ATOM   2655  CG2 VAL A 564     -41.351  23.923  23.323  1.00 86.19           C  
ATOM   2656  N   GLY A 565     -39.475  21.102  23.670  1.00 85.55           N  
ATOM   2657  CA  GLY A 565     -38.206  21.103  24.379  1.00 88.15           C  
ATOM   2658  C   GLY A 565     -37.278  22.141  23.777  1.00 84.73           C  
ATOM   2659  O   GLY A 565     -37.249  22.327  22.558  1.00 86.46           O  
ATOM   2660  N   VAL A 566     -36.525  22.816  24.640  1.00 87.61           N  
ATOM   2661  CA  VAL A 566     -35.610  23.871  24.225  1.00 89.20           C  
ATOM   2662  C   VAL A 566     -34.241  23.591  24.826  1.00 91.25           C  
ATOM   2663  O   VAL A 566     -34.128  23.296  26.021  1.00 94.42           O  
ATOM   2664  CB  VAL A 566     -36.114  25.265  24.647  1.00 90.13           C  
ATOM   2665  CG1 VAL A 566     -35.120  26.334  24.227  1.00 90.07           C  
ATOM   2666  CG2 VAL A 566     -37.481  25.540  24.038  1.00 85.40           C  
ATOM   2667  N   ALA A 567     -33.207  23.677  23.994  1.00 97.95           N  
ATOM   2668  CA  ALA A 567     -31.825  23.546  24.426  1.00 83.30           C  
ATOM   2669  C   ALA A 567     -30.968  24.479  23.583  1.00 82.15           C  
ATOM   2670  O   ALA A 567     -31.374  24.914  22.505  1.00 98.71           O  
ATOM   2671  CB  ALA A 567     -31.332  22.098  24.306  1.00 76.18           C  
ATOM   2672  N   ARG A 568     -29.780  24.798  24.090  1.00102.58           N  
ATOM   2673  CA  ARG A 568     -28.846  25.611  23.324  1.00 97.40           C  
ATOM   2674  C   ARG A 568     -28.287  24.801  22.158  1.00 97.10           C  
ATOM   2675  O   ARG A 568     -28.085  23.589  22.267  1.00 94.55           O  
ATOM   2676  CB  ARG A 568     -27.714  26.111  24.223  1.00 88.31           C  
ATOM   2677  CG  ARG A 568     -26.682  26.988  23.518  1.00108.61           C  
ATOM   2678  CD  ARG A 568     -27.232  28.368  23.169  1.00105.13           C  
ATOM   2679  NE  ARG A 568     -27.431  29.202  24.350  1.00121.08           N  
ATOM   2680  CZ  ARG A 568     -27.705  30.500  24.316  1.00128.28           C  
ATOM   2681  NH1 ARG A 568     -27.817  31.154  23.171  1.00 97.28           N1+
ATOM   2682  NH2 ARG A 568     -27.867  31.159  25.461  1.00120.65           N  
ATOM   2683  N   ALA A 569     -28.055  25.469  21.033  1.00100.37           N  
ATOM   2684  CA  ALA A 569     -27.540  24.805  19.845  1.00103.40           C  
ATOM   2685  C   ALA A 569     -26.013  24.773  19.864  1.00102.47           C  
ATOM   2686  O   ALA A 569     -25.356  25.469  20.641  1.00112.51           O  
ATOM   2687  CB  ALA A 569     -28.050  25.502  18.583  1.00 92.09           C  
ATOM   2688  N   LYS A 570     -25.448  23.949  18.987  1.00104.47           N  
ATOM   2689  CA  LYS A 570     -24.005  23.792  18.880  1.00118.46           C  
ATOM   2690  C   LYS A 570     -23.412  24.802  17.905  1.00132.47           C  
ATOM   2691  O   LYS A 570     -24.115  25.424  17.104  1.00123.72           O  
ATOM   2692  CB  LYS A 570     -23.649  22.381  18.409  1.00125.15           C  
ATOM   2693  CG  LYS A 570     -23.486  21.348  19.505  1.00121.58           C  
ATOM   2694  CD  LYS A 570     -23.400  19.950  18.912  1.00118.11           C  
ATOM   2695  CE  LYS A 570     -22.245  19.161  19.506  1.00127.20           C  
ATOM   2696  NZ  LYS A 570     -22.334  19.073  20.991  1.00125.71           N1+
ATOM   2697  N   SER A 571     -22.090  24.944  17.974  1.00140.59           N  
ATOM   2698  CA  SER A 571     -21.337  25.668  16.956  1.00145.97           C  
ATOM   2699  C   SER A 571     -20.719  24.672  15.985  1.00134.84           C  
ATOM   2700  O   SER A 571     -20.596  23.487  16.301  1.00128.57           O  
ATOM   2701  CB  SER A 571     -20.245  26.539  17.578  1.00131.53           C  
ATOM   2702  OG  SER A 571     -19.344  27.003  16.584  1.00126.73           O  
TER   
CONECT    1    4   15
CONECT    2   16   18
CONECT    3   17
CONECT    4    1    7   17
CONECT    5   17   19   20
CONECT    6   16
CONECT    7    4   11
CONECT    8   12
CONECT    9   28   29
CONECT   10   27
CONECT   11    7   13
CONECT   12    8   36
CONECT   13   11   15
CONECT   14   25   42
CONECT   15    1   13   16
CONECT   16    2    6   15
CONECT   17    3    4    5
CONECT   18    2   26   27
CONECT   19    5   21
CONECT   20    5   23
CONECT   21   19   22
CONECT   22   21
CONECT   23   20   24
CONECT   24   23   25
CONECT   25   24   14
CONECT   26   18   38
CONECT   27   10   18   28
CONECT   28   27    9
CONECT   29    9   30   31   32
CONECT   30   29   33   37
CONECT   31   29
CONECT   32   29
CONECT   33   30   34
CONECT   34   33   35
CONECT   35   34   36
CONECT   36   35   12   37
CONECT   37   30   36
CONECT   38   26   39   43
CONECT   39   38   40
CONECT   40   39   41
CONECT   41   40   42
CONECT   42   41   14   43
CONECT   43   38   42
END
