# Supplementary material for: Macrocyclic Peptidomimetic Plasmepsin X Inhibitors with Potent In Vitro and In Vivo Antimalarial Activity
Source: J Med Chem. 2023 Jul 28;66(15):10658–80. doi: 10.1021/acs.jmedchem.3c00812 (PMC10424242; doi:10.1021/acs.jmedchem.3c00812)
Supplement: Supplementary file 4 — jm3c00812_si_004.csv [file jm3c00812_si_004.csv]

Compound	Smiles	PMX, IC50 (nM)	PMIV, IC50 (nM)	CatD, IC50 (nM)	BACE1, IC50(nM)	3D7a, EC50 (nM)	Dd2b,EC50 (nM)
6a	O=C(N[C@H]([C@@H](CNC(C1=CC=CC(OC)=C1)(C)C)O)CC2=CC=CC=C2)C3=CC=CC(C(N(CCC)CCC)=O)=C3	6.2±0.3	58±3	1150±50	n.d.	n.d.	n.d.
7a	O[C@H](CNC(C1=CC=CC(OC)=C1)(C)C)[C@@H](NC(C2=CC=CC(C(N3CCC)=O)=C2)=O)CC4=CC=CC(OCCCC3)=C4	4.1±0.3	60±3	270±20	380±20	1.0±0.3	4.7±0.5
7b	O[C@H](CNC(C1=CC=CC(OC)=C1)(C)C)[C@@H](NC(C2=CC=CC(C(N3[H])=O)=C2)=O)CC4=CC=CC(OCCCC3)=C4	11.2±0.7	510 ±30	650 ±30	910 ±40	6.4±0.9	13.1±3.1
7c	O[C@H](CNC(C1=CC=CC(OC)=C1)(C)C)[C@@H](NC(C2=CC=CC(C(N3C)=O)=C2)=O)CC4=CC=CC(OCCCC3)=C4	5.3±3.0	170 ±20	320 ±20	1030 ±50	2.6±0.1	4.9±0.9
7d	O[C@H](CNC(C1=CC=CC(OC)=C1)(C)C)[C@@H](NC(C2=CC=CC(C(N3CCC(F)(F)F)=O)=C2)=O)CC4=CC=CC(OCCCC3)=C4	8.6±2.4	61±4	230 ±20	2100 ±100	6.2±1.0	9.5±1.4
7e	O[C@H](CNC(C1=CC=CC(OC)=C1)(C)C)[C@@H](NC(C2=CC=CC(C(N3CC(C)(C)C)=O)=C2)=O)CC4=CC=CC(OCCCC3)=C4	2.5±0.2	40	630	1900±100	2.2±0.6	3.5±0.4
7f	O[C@H](CNC(C1=CC=CC(OC)=C1)(C)C)[C@@H](NC(C2=CC=CC(C(N3CCN(C)C)=O)=C2)=O)CC4=CC=CC(OCCCC3)=C4	16.7±1.5	1730 ±90	6800 ±340	52400 ±1600	6.5±1.2	9.6±0.7
7g	O[C@H](CNC(C1=CC=CC(OC)=C1)(C)C)[C@@H](NC(C2=CC=CC(C(N3CCC)=O)=C2)=O)CC4=CC=CC(OCCCCC3)=C4	6.9±0.49	190	1200	6000±300	6.7±2.3	9.6±1.0
7h	O[C@H](CNC(C1=CC=CC(OC)=C1)(C)C)[C@@H](NC(C2=CC=CC(C(N3CCC)=O)=C2)=O)CC4=CC=CC(OCC3)=C4	6.8 ±0.59	200	600	1850±90	0.8±0.4	6.7±1.0
7i	O[C@H](CNC(C1=CC=CC(OC)=C1)(C)C)[C@@H](NC(C2=CC=CC(C(N3CCC)=O)=C2)=O)CC4=CC=CC(CCOCC3)=C4	4.6±0.07	81±4	1650±80	22700 ±1100	2.0±0.3	2.0±0.3
7j	O[C@H](CNC(C1=CC=CC(OC)=C1)(C)C)[C@@H](NC(C2=CC=CC(C(N3CCC)=O)=C2)=O)CC4=CC=CC(CCCC3)=C4	3.8±0.69	74±4	1370±70	3020±150	2.7±0.5	4.4±0.5
7k	O[C@H](CNC(C1=CC=CC(OC)=C1)(C)C)[C@@H](NC(C2=CC=CC(C(N3CCC)=O)=C2)=O)CC4=CC=CC(CCCCC3)=C4	0.4±0.03	17±2	330±20	2030±100	0.6±0.1	0.9±0.2
